# Supplementary material for: Prioritizing areas for post-fire restoration in Greece using mixed-methods spatial analysis
Source: PLoS One. 2026 Jan 12;21(1):e0339998. doi: 10.1371/journal.pone.0339998 (PMC12795358; doi:10.1371/journal.pone.0339998)
Supplement: S3 File — (ZIP) [file pone.0339998.s009.zip]

Archive with 69 entries (68 files):
- Palenova_Prioritisation_Minimal_data_set/
- Palenova_Prioritisation_Minimal_data_set/greece_regions.cpg
- Palenova_Prioritisation_Minimal_data_set/greece_regions.dbf
- Palenova_Prioritisation_Minimal_data_set/greece_regions.prj
- Palenova_Prioritisation_Minimal_data_set/greece_regions.sbn
- Palenova_Prioritisation_Minimal_data_set/greece_regions.sbx
- Palenova_Prioritisation_Minimal_data_set/greece_regions.shp
- Palenova_Prioritisation_Minimal_data_set/greece_regions.shp.xml
- Palenova_Prioritisation_Minimal_data_set/greece_regions.shx
- Palenova_Prioritisation_Minimal_data_set/overlay.tfw
- Palenova_Prioritisation_Minimal_data_set/overlay.tif
- Palenova_Prioritisation_Minimal_data_set/overlay.tif.aux.xml
- Palenova_Prioritisation_Minimal_data_set/overlay.tif.ovr
- Palenova_Prioritisation_Minimal_data_set/overlay.tif.vat.cpg
- Palenova_Prioritisation_Minimal_data_set/overlay.tif.vat.dbf
- Palenova_Prioritisation_Minimal_data_set/overlay.tif.xml
- Palenova_Prioritisation_Minimal_data_set/overlay2_pixels_per_regions.cpg
- Palenova_Prioritisation_Minimal_data_set/overlay2_pixels_per_regions.csv
- Palenova_Prioritisation_Minimal_data_set/overlay2_pixels_per_regions.csv.xml
- Palenova_Prioritisation_Minimal_data_set/overlay2_pixels_per_regions.dbf
- Palenova_Prioritisation_Minimal_data_set/overlay2_pixels_per_regions.dbf.xml
- Palenova_Prioritisation_Minimal_data_set/overlay_2.tfw
- Palenova_Prioritisation_Minimal_data_set/overlay_2.tif
- Palenova_Prioritisation_Minimal_data_set/overlay_2.tif.aux.xml
- Palenova_Prioritisation_Minimal_data_set/overlay_2.tif.ovr
- Palenova_Prioritisation_Minimal_data_set/overlay_2.tif.vat.cpg
- Palenova_Prioritisation_Minimal_data_set/overlay_2.tif.vat.dbf
- Palenova_Prioritisation_Minimal_data_set/overlay_2.tif.xml
- Palenova_Prioritisation_Minimal_data_set/overlay_just_priority.tfw
- Palenova_Prioritisation_Minimal_data_set/overlay_just_priority.tif
- Palenova_Prioritisation_Minimal_data_set/overlay_just_priority.tif.aux.xml
- Palenova_Prioritisation_Minimal_data_set/overlay_just_priority.tif.vat.cpg
- Palenova_Prioritisation_Minimal_data_set/overlay_just_priority.tif.vat.dbf
- Palenova_Prioritisation_Minimal_data_set/overlay_just_priority.tif.xml
- Palenova_Prioritisation_Minimal_data_set/protected_areas_raster.tfw
- Palenova_Prioritisation_Minimal_data_set/protected_areas_raster.tif
- Palenova_Prioritisation_Minimal_data_set/protected_areas_raster.tif.aux.xml
- Palenova_Prioritisation_Minimal_data_set/protected_areas_raster.tif.ovr
- Palenova_Prioritisation_Minimal_data_set/protected_areas_raster.tif.vat.cpg
- Palenova_Prioritisation_Minimal_data_set/protected_areas_raster.tif.vat.dbf
- Palenova_Prioritisation_Minimal_data_set/protected_areas_raster.tif.xml
- Palenova_Prioritisation_Minimal_data_set/protected_areas_reclas.tfw
- Palenova_Prioritisation_Minimal_data_set/protected_areas_reclas.tif
- Palenova_Prioritisation_Minimal_data_set/protected_areas_reclas.tif.aux.xml
- Palenova_Prioritisation_Minimal_data_set/protected_areas_reclas.tif.ovr
- Palenova_Prioritisation_Minimal_data_set/protected_areas_reclas.tif.vat.cpg
- Palenova_Prioritisation_Minimal_data_set/protected_areas_reclas.tif.vat.dbf
- Palenova_Prioritisation_Minimal_data_set/protected_areas_reclas.tif.xml
- Palenova_Prioritisation_Minimal_data_set/repetitive_burns_reclas.tfw
- Palenova_Prioritisation_Minimal_data_set/repetitive_burns_reclas.tif
- Palenova_Prioritisation_Minimal_data_set/repetitive_burns_reclas.tif.aux.xml
- Palenova_Prioritisation_Minimal_data_set/repetitive_burns_reclas.tif.ovr
- Palenova_Prioritisation_Minimal_data_set/repetitive_burns_reclas.tif.vat.cpg
- Palenova_Prioritisation_Minimal_data_set/repetitive_burns_reclas.tif.vat.dbf
- Palenova_Prioritisation_Minimal_data_set/repetitive_burns_reclas.tif.xml
- Palenova_Prioritisation_Minimal_data_set/slope_reclas_15.tfw
- Palenova_Prioritisation_Minimal_data_set/slope_reclas_15.tif
- Palenova_Prioritisation_Minimal_data_set/slope_reclas_15.tif.aux.xml
- Palenova_Prioritisation_Minimal_data_set/slope_reclas_15.tif.ovr
- Palenova_Prioritisation_Minimal_data_set/slope_reclas_15.tif.vat.cpg
- Palenova_Prioritisation_Minimal_data_set/slope_reclas_15.tif.vat.dbf
- Palenova_Prioritisation_Minimal_data_set/slope_reclas_15.tif.xml
- Palenova_Prioritisation_Minimal_data_set/slope_reclas_reproj_15.tfw
- Palenova_Prioritisation_Minimal_data_set/slope_reclas_reproj_15.tif
- Palenova_Prioritisation_Minimal_data_set/slope_reclas_reproj_15.tif.aux.xml
- Palenova_Prioritisation_Minimal_data_set/slope_reclas_reproj_15.tif.ovr
- Palenova_Prioritisation_Minimal_data_set/slope_reclas_reproj_15.tif.vat.cpg
- Palenova_Prioritisation_Minimal_data_set/slope_reclas_reproj_15.tif.vat.dbf
- Palenova_Prioritisation_Minimal_data_set/slope_reclas_reproj_15.tif.xml
