# Supplementary material for: Prioritizing areas for post-fire restoration in Greece using mixed-methods spatial analysis
Source: PLoS One. 2026 Jan 12;21(1):e0339998. doi: 10.1371/journal.pone.0339998 (PMC12795358; doi:10.1371/journal.pone.0339998)
Supplement: S3 File — (ZIP) [file pone.0339998.s009.zip › Palenova_Prioritisation_Minimal_data_set/greece_regions.shp.xml]

<?xml version="1.0" encoding="UTF-8"?>
<metadata xml:lang="en"><Esri><CreaDate>20241025</CreaDate><CreaTime>14150400</CreaTime><ArcGISFormat>1.0</ArcGISFormat><SyncOnce>FALSE</SyncOnce><DataProperties><itemProps><itemName Sync="TRUE">greece_regions</itemName><imsContentType Sync="TRUE">002</imsContentType><itemSize Sync="TRUE">0.000</itemSize><itemLocation><linkage Sync="TRUE">file://\\SH001772\C$\Users\elpa22\Desktop\Prioritisation\output_data\greece_regions\greece_regions.shp</linkage><protocol Sync="TRUE">Local Area Network</protocol></itemLocation></itemProps><coordRef><type Sync="TRUE">Geographic</type><geogcsn Sync="TRUE">GCS_WGS_1984</geogcsn><csUnits Sync="TRUE">Angular Unit: Degree (0.017453)</csUnits><peXml Sync="TRUE">&lt;GeographicCoordinateSystem xsi:type='typens:GeographicCoordinateSystem' xmlns:xsi='http://www.w3.org/2001/XMLSchema-instance' xmlns:xs='http://www.w3.org/2001/XMLSchema' xmlns:typens='http://www.esri.com/schemas/ArcGIS/2.9.0'&gt;&lt;WKT&gt;GEOGCS[&amp;quot;GCS_WGS_1984&amp;quot;,DATUM[&amp;quot;D_WGS_1984&amp;quot;,SPHEROID[&amp;quot;WGS_1984&amp;quot;,6378137.0,298.257223563]],PRIMEM[&amp;quot;Greenwich&amp;quot;,0.0],UNIT[&amp;quot;Degree&amp;quot;,0.0174532925199433],AUTHORITY[&amp;quot;EPSG&amp;quot;,4326]]&lt;/WKT&gt;&lt;XOrigin&gt;-400&lt;/XOrigin&gt;&lt;YOrigin&gt;-400&lt;/YOrigin&gt;&lt;XYScale&gt;11258999068426.238&lt;/XYScale&gt;&lt;ZOrigin&gt;-100000&lt;/ZOrigin&gt;&lt;ZScale&gt;10000&lt;/ZScale&gt;&lt;MOrigin&gt;-100000&lt;/MOrigin&gt;&lt;MScale&gt;10000&lt;/MScale&gt;&lt;XYTolerance&gt;8.983152841195215e-09&lt;/XYTolerance&gt;&lt;ZTolerance&gt;0.001&lt;/ZTolerance&gt;&lt;MTolerance&gt;0.001&lt;/MTolerance&gt;&lt;HighPrecision&gt;true&lt;/HighPrecision&gt;&lt;LeftLongitude&gt;-180&lt;/LeftLongitude&gt;&lt;WKID&gt;4326&lt;/WKID&gt;&lt;LatestWKID&gt;4326&lt;/LatestWKID&gt;&lt;/GeographicCoordinateSystem&gt;</peXml></coordRef><lineage><Process ToolSource="c:\program files\arcgis\pro\Resources\ArcToolbox\toolboxes\Conversion Tools.tbx\FeatureClassToFeatureClass" Date="20241025" Time="141504">FeatureClassToFeatureClass "ne_10m_admin_1_states_provinces selection" C:\Users\elpa22\Desktop\Prioritisation\output_data\greece_regions greece_regions.shp # "featurecla "featurecla" true true false 24 Text 0 0,First,#,ne_10m_admin_1_states_provinces selection,featurecla,0,24;scalerank "scalerank" true true false 2 Short 0 2,First,#,ne_10m_admin_1_states_provinces selection,scalerank,-1,-1;adm1_code "adm1_code" true true false 9 Text 0 0,First,#,ne_10m_admin_1_states_provinces selection,adm1_code,0,9;diss_me "diss_me" true true false 5 Long 0 5,First,#,ne_10m_admin_1_states_provinces selection,diss_me,-1,-1;iso_3166_2 "iso_3166_2" true true false 8 Text 0 0,First,#,ne_10m_admin_1_states_provinces selection,iso_3166_2,0,8;wikipedia "wikipedia" true true false 84 Text 0 0,First,#,ne_10m_admin_1_states_provinces selection,wikipedia,0,84;iso_a2 "iso_a2" true true false 2 Text 0 0,First,#,ne_10m_admin_1_states_provinces selection,iso_a2,0,2;adm0_sr "adm0_sr" true true false 1 Short 0 1,First,#,ne_10m_admin_1_states_provinces selection,adm0_sr,-1,-1;name "name" true true false 44 Text 0 0,First,#,ne_10m_admin_1_states_provinces selection,name,0,44;name_alt "name_alt" true true false 129 Text 0 0,First,#,ne_10m_admin_1_states_provinces selection,name_alt,0,129;name_local "name_local" true true false 66 Text 0 0,First,#,ne_10m_admin_1_states_provinces selection,name_local,0,66;type "type" true true false 38 Text 0 0,First,#,ne_10m_admin_1_states_provinces selection,type,0,38;type_en "type_en" true true false 27 Text 0 0,First,#,ne_10m_admin_1_states_provinces selection,type_en,0,27;code_local "code_local" true true false 5 Text 0 0,First,#,ne_10m_admin_1_states_provinces selection,code_local,0,5;code_hasc "code_hasc" true true false 8 Text 0 0,First,#,ne_10m_admin_1_states_provinces selection,code_hasc,0,8;note "note" true true false 114 Text 0 0,First,#,ne_10m_admin_1_states_provinces selection,note,0,114;hasc_maybe "hasc_maybe" true true false 13 Text 0 0,First,#,ne_10m_admin_1_states_provinces selection,hasc_maybe,0,13;region "region" true true false 43 Text 0 0,First,#,ne_10m_admin_1_states_provinces selection,region,0,43;region_cod "region_cod" true true false 15 Text 0 0,First,#,ne_10m_admin_1_states_provinces selection,region_cod,0,15;provnum_ne "provnum_ne" true true false 5 Long 0 5,First,#,ne_10m_admin_1_states_provinces selection,provnum_ne,-1,-1;gadm_level "gadm_level" true true false 2 Short 0 2,First,#,ne_10m_admin_1_states_provinces selection,gadm_level,-1,-1;check_me "check_me" true true false 2 Short 0 2,First,#,ne_10m_admin_1_states_provinces selection,check_me,-1,-1;datarank "datarank" true true false 2 Short 0 2,First,#,ne_10m_admin_1_states_provinces selection,datarank,-1,-1;abbrev "abbrev" true true false 9 Text 0 0,First,#,ne_10m_admin_1_states_provinces selection,abbrev,0,9;postal "postal" true true false 3 Text 0 0,First,#,ne_10m_admin_1_states_provinces selection,postal,0,3;area_sqkm "area_sqkm" true true false 1 Short 0 1,First,#,ne_10m_admin_1_states_provinces selection,area_sqkm,-1,-1;sameascity "sameascity" true true false 3 Short 0 3,First,#,ne_10m_admin_1_states_provinces selection,sameascity,-1,-1;labelrank "labelrank" true true false 2 Short 0 2,First,#,ne_10m_admin_1_states_provinces selection,labelrank,-1,-1;name_len "name_len" true true false 2 Short 0 2,First,#,ne_10m_admin_1_states_provinces selection,name_len,-1,-1;mapcolor9 "mapcolor9" true true false 1 Short 0 1,First,#,ne_10m_admin_1_states_provinces selection,mapcolor9,-1,-1;mapcolor13 "mapcolor13" true true false 2 Short 0 2,First,#,ne_10m_admin_1_states_provinces selection,mapcolor13,-1,-1;fips "fips" true true false 5 Text 0 0,First,#,ne_10m_admin_1_states_provinces selection,fips,0,5;fips_alt "fips_alt" true true false 9 Text 0 0,First,#,ne_10m_admin_1_states_provinces selection,fips_alt,0,9;woe_id "woe_id" true true false 9 Long 0 9,First,#,ne_10m_admin_1_states_provinces selection,woe_id,-1,-1;woe_label "woe_label" true true false 64 Text 0 0,First,#,ne_10m_admin_1_states_provinces selection,woe_label,0,64;woe_name "woe_name" true true false 44 Text 0 0,First,#,ne_10m_admin_1_states_provinces selection,woe_name,0,44;latitude "latitude" true true false 14 Double 10 13,First,#,ne_10m_admin_1_states_provinces selection,latitude,-1,-1;longitude "longitude" true true false 15 Double 10 14,First,#,ne_10m_admin_1_states_provinces selection,longitude,-1,-1;sov_a3 "sov_a3" true true false 3 Text 0 0,First,#,ne_10m_admin_1_states_provinces selection,sov_a3,0,3;adm0_a3 "adm0_a3" true true false 3 Text 0 0,First,#,ne_10m_admin_1_states_provinces selection,adm0_a3,0,3;adm0_label "adm0_label" true true false 2 Short 0 2,First,#,ne_10m_admin_1_states_provinces selection,adm0_label,-1,-1;admin "admin" true true false 36 Text 0 0,First,#,ne_10m_admin_1_states_provinces selection,admin,0,36;geonunit "geonunit" true true false 40 Text 0 0,First,#,ne_10m_admin_1_states_provinces selection,geonunit,0,40;gu_a3 "gu_a3" true true false 3 Text 0 0,First,#,ne_10m_admin_1_states_provinces selection,gu_a3,0,3;gn_id "gn_id" true true false 8 Long 0 8,First,#,ne_10m_admin_1_states_provinces selection,gn_id,-1,-1;gn_name "gn_name" true true false 72 Text 0 0,First,#,ne_10m_admin_1_states_provinces selection,gn_name,0,72;gns_id "gns_id" true true false 8 Long 0 8,First,#,ne_10m_admin_1_states_provinces selection,gns_id,-1,-1;gns_name "gns_name" true true false 80 Text 0 0,First,#,ne_10m_admin_1_states_provinces selection,gns_name,0,80;gn_level "gn_level" true true false 2 Short 0 2,First,#,ne_10m_admin_1_states_provinces selection,gn_level,-1,-1;gn_region "gn_region" true true false 1 Text 0 0,First,#,ne_10m_admin_1_states_provinces selection,gn_region,0,1;gn_a1_code "gn_a1_code" true true false 10 Text 0 0,First,#,ne_10m_admin_1_states_provinces selection,gn_a1_code,0,10;region_sub "region_sub" true true false 41 Text 0 0,First,#,ne_10m_admin_1_states_provinces selection,region_sub,0,41;sub_code "sub_code" true true false 5 Text 0 0,First,#,ne_10m_admin_1_states_provinces selection,sub_code,0,5;gns_level "gns_level" true true false 3 Short 0 3,First,#,ne_10m_admin_1_states_provinces selection,gns_level,-1,-1;gns_lang "gns_lang" true true false 3 Text 0 0,First,#,ne_10m_admin_1_states_provinces selection,gns_lang,0,3;gns_adm1 "gns_adm1" true true false 4 Text 0 0,First,#,ne_10m_admin_1_states_provinces selection,gns_adm1,0,4;gns_region "gns_region" true true false 4 Text 0 0,First,#,ne_10m_admin_1_states_provinces selection,gns_region,0,4;min_label "min_label" true true false 4 Float 1 3,First,#,ne_10m_admin_1_states_provinces selection,min_label,-1,-1;max_label "max_label" true true false 4 Float 1 3,First,#,ne_10m_admin_1_states_provinces selection,max_label,-1,-1;min_zoom "min_zoom" true true false 4 Float 1 3,First,#,ne_10m_admin_1_states_provinces selection,min_zoom,-1,-1;wikidataid "wikidataid" true true false 9 Text 0 0,First,#,ne_10m_admin_1_states_provinces selection,wikidataid,0,9;name_ar "name_ar" true true false 85 Text 0 0,First,#,ne_10m_admin_1_states_provinces selection,name_ar,0,85;name_bn "name_bn" true true false 134 Text 0 0,First,#,ne_10m_admin_1_states_provinces selection,name_bn,0,134;name_de "name_de" true true false 50 Text 0 0,First,#,ne_10m_admin_1_states_provinces selection,name_de,0,50;name_en "name_en" true true false 47 Text 0 0,First,#,ne_10m_admin_1_states_provinces selection,name_en,0,47;name_es "name_es" true true false 44 Text 0 0,First,#,ne_10m_admin_1_states_provinces selection,name_es,0,44;name_fr "name_fr" true true false 47 Text 0 0,First,#,ne_10m_admin_1_states_provinces selection,name_fr,0,47;name_el "name_el" true true false 85 Text 0 0,First,#,ne_10m_admin_1_states_provinces selection,name_el,0,85;name_hi "name_hi" true true false 134 Text 0 0,First,#,ne_10m_admin_1_states_provinces selection,name_hi,0,134;name_hu "name_hu" true true false 47 Text 0 0,First,#,ne_10m_admin_1_states_provinces selection,name_hu,0,47;name_id "name_id" true true false 46 Text 0 0,First,#,ne_10m_admin_1_states_provinces selection,name_id,0,46;name_it "name_it" true true false 47 Text 0 0,First,#,ne_10m_admin_1_states_provinces selection,name_it,0,47;name_ja "name_ja" true true false 96 Text 0 0,First,#,ne_10m_admin_1_states_provinces selection,name_ja,0,96;name_ko "name_ko" true true false 54 Text 0 0,First,#,ne_10m_admin_1_states_provinces selection,name_ko,0,54;name_nl "name_nl" true true false 46 Text 0 0,First,#,ne_10m_admin_1_states_provinces selection,name_nl,0,46;name_pl "name_pl" true true false 45 Text 0 0,First,#,ne_10m_admin_1_states_provinces selection,name_pl,0,45;name_pt "name_pt" true true false 43 Text 0 0,First,#,ne_10m_admin_1_states_provinces selection,name_pt,0,43;name_ru "name_ru" true true false 85 Text 0 0,First,#,ne_10m_admin_1_states_provinces selection,name_ru,0,85;name_sv "name_sv" true true false 41 Text 0 0,First,#,ne_10m_admin_1_states_provinces selection,name_sv,0,41;name_tr "name_tr" true true false 44 Text 0 0,First,#,ne_10m_admin_1_states_provinces selection,name_tr,0,44;name_vi "name_vi" true true false 71 Text 0 0,First,#,ne_10m_admin_1_states_provinces selection,name_vi,0,71;name_zh "name_zh" true true false 61 Text 0 0,First,#,ne_10m_admin_1_states_provinces selection,name_zh,0,61;ne_id "ne_id" true true false 10 Long 0 10,First,#,ne_10m_admin_1_states_provinces selection,ne_id,-1,-1;name_he "name_he" true true false 63 Text 0 0,First,#,ne_10m_admin_1_states_provinces selection,name_he,0,63;name_uk "name_uk" true true false 89 Text 0 0,First,#,ne_10m_admin_1_states_provinces selection,name_uk,0,89;name_ur "name_ur" true true false 103 Text 0 0,First,#,ne_10m_admin_1_states_provinces selection,name_ur,0,103;name_fa "name_fa" true true false 92 Text 0 0,First,#,ne_10m_admin_1_states_provinces selection,name_fa,0,92;name_zht "name_zht" true true false 61 Text 0 0,First,#,ne_10m_admin_1_states_provinces selection,name_zht,0,61;FCLASS_ISO "FCLASS_ISO" true true false 12 Text 0 0,First,#,ne_10m_admin_1_states_provinces selection,FCLASS_ISO,0,12;FCLASS_US "FCLASS_US" true true false 12 Text 0 0,First,#,ne_10m_admin_1_states_provinces selection,FCLASS_US,0,12;FCLASS_FR "FCLASS_FR" true true false 1 Text 0 0,First,#,ne_10m_admin_1_states_provinces selection,FCLASS_FR,0,1;FCLASS_RU "FCLASS_RU" true true false 12 Text 0 0,First,#,ne_10m_admin_1_states_provinces selection,FCLASS_RU,0,12;FCLASS_ES "FCLASS_ES" true true false 12 Text 0 0,First,#,ne_10m_admin_1_states_provinces selection,FCLASS_ES,0,12;FCLASS_CN "FCLASS_CN" true true false 18 Text 0 0,First,#,ne_10m_admin_1_states_provinces selection,FCLASS_CN,0,18;FCLASS_TW "FCLASS_TW" true true false 12 Text 0 0,First,#,ne_10m_admin_1_states_provinces selection,FCLASS_TW,0,12;FCLASS_IN "FCLASS_IN" true true false 12 Text 0 0,First,#,ne_10m_admin_1_states_provinces selection,FCLASS_IN,0,12;FCLASS_NP "FCLASS_NP" true true false 12 Text 0 0,First,#,ne_10m_admin_1_states_provinces selection,FCLASS_NP,0,12;FCLASS_PK "FCLASS_PK" true true false 12 Text 0 0,First,#,ne_10m_admin_1_states_provinces selection,FCLASS_PK,0,12;FCLASS_DE "FCLASS_DE" true true false 12 Text 0 0,First,#,ne_10m_admin_1_states_provinces selection,FCLASS_DE,0,12;FCLASS_GB "FCLASS_GB" true true false 12 Text 0 0,First,#,ne_10m_admin_1_states_provinces selection,FCLASS_GB,0,12;FCLASS_BR "FCLASS_BR" true true false 12 Text 0 0,First,#,ne_10m_admin_1_states_provinces selection,FCLASS_BR,0,12;FCLASS_IL "FCLASS_IL" true true false 12 Text 0 0,First,#,ne_10m_admin_1_states_provinces selection,FCLASS_IL,0,12;FCLASS_PS "FCLASS_PS" true true false 12 Text 0 0,First,#,ne_10m_admin_1_states_provinces selection,FCLASS_PS,0,12;FCLASS_SA "FCLASS_SA" true true false 12 Text 0 0,First,#,ne_10m_admin_1_states_provinces selection,FCLASS_SA,0,12;FCLASS_EG "FCLASS_EG" true true false 12 Text 0 0,First,#,ne_10m_admin_1_states_provinces selection,FCLASS_EG,0,12;FCLASS_MA "FCLASS_MA" true true false 1 Text 0 0,First,#,ne_10m_admin_1_states_provinces selection,FCLASS_MA,0,1;FCLASS_PT "FCLASS_PT" true true false 12 Text 0 0,First,#,ne_10m_admin_1_states_provinces selection,FCLASS_PT,0,12;FCLASS_AR "FCLASS_AR" true true false 12 Text 0 0,First,#,ne_10m_admin_1_states_provinces selection,FCLASS_AR,0,12;FCLASS_JP "FCLASS_JP" true true false 12 Text 0 0,First,#,ne_10m_admin_1_states_provinces selection,FCLASS_JP,0,12;FCLASS_KO "FCLASS_KO" true true false 12 Text 0 0,First,#,ne_10m_admin_1_states_provinces selection,FCLASS_KO,0,12;FCLASS_VN "FCLASS_VN" true true false 12 Text 0 0,First,#,ne_10m_admin_1_states_provinces selection,FCLASS_VN,0,12;FCLASS_TR "FCLASS_TR" true true false 1 Text 0 0,First,#,ne_10m_admin_1_states_provinces selection,FCLASS_TR,0,1;FCLASS_ID "FCLASS_ID" true true false 12 Text 0 0,First,#,ne_10m_admin_1_states_provinces selection,FCLASS_ID,0,12;FCLASS_PL "FCLASS_PL" true true false 1 Text 0 0,First,#,ne_10m_admin_1_states_provinces selection,FCLASS_PL,0,1;FCLASS_GR "FCLASS_GR" true true false 12 Text 0 0,First,#,ne_10m_admin_1_states_provinces selection,FCLASS_GR,0,12;FCLASS_IT "FCLASS_IT" true true false 12 Text 0 0,First,#,ne_10m_admin_1_states_provinces selection,FCLASS_IT,0,12;FCLASS_NL "FCLASS_NL" true true false 1 Text 0 0,First,#,ne_10m_admin_1_states_provinces selection,FCLASS_NL,0,1;FCLASS_SE "FCLASS_SE" true true false 12 Text 0 0,First,#,ne_10m_admin_1_states_provinces selection,FCLASS_SE,0,12;FCLASS_BD "FCLASS_BD" true true false 12 Text 0 0,First,#,ne_10m_admin_1_states_provinces selection,FCLASS_BD,0,12;FCLASS_UA "FCLASS_UA" true true false 12 Text 0 0,First,#,ne_10m_admin_1_states_provinces selection,FCLASS_UA,0,12;FCLASS_TLC "FCLASS_TLC" true true false 12 Text 0 0,First,#,ne_10m_admin_1_states_provinces selection,FCLASS_TLC,0,12" #</Process></lineage></DataProperties><SyncDate>20241025</SyncDate><SyncTime>14150400</SyncTime><ModDate>20241025</ModDate><ModTime>14150400</ModTime></Esri><dataIdInfo><envirDesc Sync="TRUE">Microsoft Windows 10 Version 10.0 (Build 22621) ; Esri ArcGIS 12.9.0.32739</envirDesc><dataLang><languageCode value="eng" Sync="TRUE"></languageCode><countryCode value="GBR" Sync="TRUE"></countryCode></dataLang><idCitation><resTitle Sync="TRUE">greece_regions</resTitle><presForm><PresFormCd value="005" Sync="TRUE"></PresFormCd></presForm></idCitation><spatRpType><SpatRepTypCd value="001" Sync="TRUE"></SpatRepTypCd></spatRpType></dataIdInfo><mdLang><languageCode value="eng" Sync="TRUE"></languageCode><countryCode value="GBR" Sync="TRUE"></countryCode></mdLang><mdChar><CharSetCd value="004" Sync="TRUE"></CharSetCd></mdChar><distInfo><distFormat><formatName Sync="TRUE">Shapefile</formatName></distFormat><distTranOps><transSize Sync="TRUE">0.000</transSize></distTranOps></distInfo><mdHrLv><ScopeCd value="005" Sync="TRUE"></ScopeCd></mdHrLv><mdHrLvName Sync="TRUE">dataset</mdHrLvName><refSysInfo><RefSystem><refSysID><identCode code="4326" Sync="TRUE"></identCode><idCodeSpace Sync="TRUE">EPSG</idCodeSpace><idVersion Sync="TRUE">6.2(3.0.1)</idVersion></refSysID></RefSystem></refSysInfo><spatRepInfo><VectSpatRep><geometObjs Name="greece_regions"><geoObjTyp><GeoObjTypCd value="002" Sync="TRUE"></GeoObjTypCd></geoObjTyp><geoObjCnt Sync="TRUE">0</geoObjCnt></geometObjs><topLvl><TopoLevCd value="001" Sync="TRUE"></TopoLevCd></topLvl></VectSpatRep></spatRepInfo><spdoinfo><ptvctinf><esriterm Name="greece_regions"><efeatyp Sync="TRUE">Simple</efeatyp><efeageom code="4" Sync="TRUE"></efeageom><esritopo Sync="TRUE">FALSE</esritopo><efeacnt Sync="TRUE">0</efeacnt><spindex Sync="TRUE">FALSE</spindex><linrefer Sync="TRUE">FALSE</linrefer></esriterm></ptvctinf></spdoinfo><eainfo><detailed Name="greece_regions"><enttyp><enttypl Sync="TRUE">greece_regions</enttypl><enttypt Sync="TRUE">Feature Class</enttypt><enttypc Sync="TRUE">0</enttypc></enttyp><attr><attrlabl Sync="TRUE">FID</attrlabl><attalias Sync="TRUE">FID</attalias><attrtype Sync="TRUE">OID</attrtype><attwidth Sync="TRUE">4</attwidth><atprecis Sync="TRUE">0</atprecis><attscale Sync="TRUE">0</attscale><attrdef Sync="TRUE">Internal feature number.</attrdef><attrdefs Sync="TRUE">Esri</attrdefs><attrdomv><udom Sync="TRUE">Sequential unique whole numbers that are automatically generated.</udom></attrdomv></attr><attr><attrlabl Sync="TRUE">Shape</attrlabl><attalias Sync="TRUE">Shape</attalias><attrtype Sync="TRUE">Geometry</attrtype><attwidth Sync="TRUE">0</attwidth><atprecis Sync="TRUE">0</atprecis><attscale Sync="TRUE">0</attscale><attrdef Sync="TRUE">Feature geometry.</attrdef><attrdefs Sync="TRUE">Esri</attrdefs><attrdomv><udom Sync="TRUE">Coordinates defining the features.</udom></attrdomv></attr><attr><attrlabl Sync="TRUE">featurecla</attrlabl><attalias Sync="TRUE">featurecla</attalias><attrtype Sync="TRUE">String</attrtype><attwidth Sync="TRUE">24</attwidth><atprecis Sync="TRUE">0</atprecis><attscale Sync="TRUE">0</attscale></attr><attr><attrlabl Sync="TRUE">scalerank</attrlabl><attalias Sync="TRUE">scalerank</attalias><attrtype Sync="TRUE">SmallInteger</attrtype><attwidth Sync="TRUE">2</attwidth><atprecis Sync="TRUE">2</atprecis><attscale Sync="TRUE">0</attscale></attr><attr><attrlabl Sync="TRUE">adm1_code</attrlabl><attalias Sync="TRUE">adm1_code</attalias><attrtype Sync="TRUE">String</attrtype><attwidth Sync="TRUE">9</attwidth><atprecis Sync="TRUE">0</atprecis><attscale Sync="TRUE">0</attscale></attr><attr><attrlabl Sync="TRUE">diss_me</attrlabl><attalias Sync="TRUE">diss_me</attalias><attrtype Sync="TRUE">Integer</attrtype><attwidth Sync="TRUE">5</attwidth><atprecis Sync="TRUE">5</atprecis><attscale Sync="TRUE">0</attscale></attr><attr><attrlabl Sync="TRUE">iso_3166_2</attrlabl><attalias Sync="TRUE">iso_3166_2</attalias><attrtype Sync="TRUE">String</attrtype><attwidth Sync="TRUE">8</attwidth><atprecis Sync="TRUE">0</atprecis><attscale Sync="TRUE">0</attscale></attr><attr><attrlabl Sync="TRUE">wikipedia</attrlabl><attalias Sync="TRUE">wikipedia</attalias><attrtype Sync="TRUE">String</attrtype><attwidth Sync="TRUE">84</attwidth><atprecis Sync="TRUE">0</atprecis><attscale Sync="TRUE">0</attscale></attr><attr><attrlabl Sync="TRUE">iso_a2</attrlabl><attalias Sync="TRUE">iso_a2</attalias><attrtype Sync="TRUE">String</attrtype><attwidth Sync="TRUE">2</attwidth><atprecis Sync="TRUE">0</atprecis><attscale Sync="TRUE">0</attscale></attr><attr><attrlabl Sync="TRUE">adm0_sr</attrlabl><attalias Sync="TRUE">adm0_sr</attalias><attrtype Sync="TRUE">SmallInteger</attrtype><attwidth Sync="TRUE">1</attwidth><atprecis Sync="TRUE">1</atprecis><attscale Sync="TRUE">0</attscale></attr><attr><attrlabl Sync="TRUE">name</attrlabl><attalias Sync="TRUE">name</attalias><attrtype Sync="TRUE">String</attrtype><attwidth Sync="TRUE">44</attwidth><atprecis Sync="TRUE">0</atprecis><attscale Sync="TRUE">0</attscale></attr><attr><attrlabl Sync="TRUE">name_alt</attrlabl><attalias Sync="TRUE">name_alt</attalias><attrtype Sync="TRUE">String</attrtype><attwidth Sync="TRUE">129</attwidth><atprecis Sync="TRUE">0</atprecis><attscale Sync="TRUE">0</attscale></attr><attr><attrlabl Sync="TRUE">name_local</attrlabl><attalias Sync="TRUE">name_local</attalias><attrtype Sync="TRUE">String</attrtype><attwidth Sync="TRUE">66</attwidth><atprecis Sync="TRUE">0</atprecis><attscale Sync="TRUE">0</attscale></attr><attr><attrlabl Sync="TRUE">type</attrlabl><attalias Sync="TRUE">type</attalias><attrtype Sync="TRUE">String</attrtype><attwidth Sync="TRUE">38</attwidth><atprecis Sync="TRUE">0</atprecis><attscale Sync="TRUE">0</attscale></attr><attr><attrlabl Sync="TRUE">type_en</attrlabl><attalias Sync="TRUE">type_en</attalias><attrtype Sync="TRUE">String</attrtype><attwidth Sync="TRUE">27</attwidth><atprecis Sync="TRUE">0</atprecis><attscale Sync="TRUE">0</attscale></attr><attr><attrlabl Sync="TRUE">code_local</attrlabl><attalias Sync="TRUE">code_local</attalias><attrtype Sync="TRUE">String</attrtype><attwidth Sync="TRUE">5</attwidth><atprecis Sync="TRUE">0</atprecis><attscale Sync="TRUE">0</attscale></attr><attr><attrlabl Sync="TRUE">code_hasc</attrlabl><attalias Sync="TRUE">code_hasc</attalias><attrtype Sync="TRUE">String</attrtype><attwidth Sync="TRUE">8</attwidth><atprecis Sync="TRUE">0</atprecis><attscale Sync="TRUE">0</attscale></attr><attr><attrlabl Sync="TRUE">note</attrlabl><attalias Sync="TRUE">note</attalias><attrtype Sync="TRUE">String</attrtype><attwidth Sync="TRUE">114</attwidth><atprecis Sync="TRUE">0</atprecis><attscale Sync="TRUE">0</attscale></attr><attr><attrlabl Sync="TRUE">hasc_maybe</attrlabl><attalias Sync="TRUE">hasc_maybe</attalias><attrtype Sync="TRUE">String</attrtype><attwidth Sync="TRUE">13</attwidth><atprecis Sync="TRUE">0</atprecis><attscale Sync="TRUE">0</attscale></attr><attr><attrlabl Sync="TRUE">region</attrlabl><attalias Sync="TRUE">region</attalias><attrtype Sync="TRUE">String</attrtype><attwidth Sync="TRUE">43</attwidth><atprecis Sync="TRUE">0</atprecis><attscale Sync="TRUE">0</attscale></attr><attr><attrlabl Sync="TRUE">region_cod</attrlabl><attalias Sync="TRUE">region_cod</attalias><attrtype Sync="TRUE">String</attrtype><attwidth Sync="TRUE">15</attwidth><atprecis Sync="TRUE">0</atprecis><attscale Sync="TRUE">0</attscale></attr><attr><attrlabl Sync="TRUE">provnum_ne</attrlabl><attalias Sync="TRUE">provnum_ne</attalias><attrtype Sync="TRUE">Integer</attrtype><attwidth Sync="TRUE">5</attwidth><atprecis Sync="TRUE">5</atprecis><attscale Sync="TRUE">0</attscale></attr><attr><attrlabl Sync="TRUE">gadm_level</attrlabl><attalias Sync="TRUE">gadm_level</attalias><attrtype Sync="TRUE">SmallInteger</attrtype><attwidth Sync="TRUE">2</attwidth><atprecis Sync="TRUE">2</atprecis><attscale Sync="TRUE">0</attscale></attr><attr><attrlabl Sync="TRUE">check_me</attrlabl><attalias Sync="TRUE">check_me</attalias><attrtype Sync="TRUE">SmallInteger</attrtype><attwidth Sync="TRUE">2</attwidth><atprecis Sync="TRUE">2</atprecis><attscale Sync="TRUE">0</attscale></attr><attr><attrlabl Sync="TRUE">datarank</attrlabl><attalias Sync="TRUE">datarank</attalias><attrtype Sync="TRUE">SmallInteger</attrtype><attwidth Sync="TRUE">2</attwidth><atprecis Sync="TRUE">2</atprecis><attscale Sync="TRUE">0</attscale></attr><attr><attrlabl Sync="TRUE">abbrev</attrlabl><attalias Sync="TRUE">abbrev</attalias><attrtype Sync="TRUE">String</attrtype><attwidth Sync="TRUE">9</attwidth><atprecis Sync="TRUE">0</atprecis><attscale Sync="TRUE">0</attscale></attr><attr><attrlabl Sync="TRUE">postal</attrlabl><attalias Sync="TRUE">postal</attalias><attrtype Sync="TRUE">String</attrtype><attwidth Sync="TRUE">3</attwidth><atprecis Sync="TRUE">0</atprecis><attscale Sync="TRUE">0</attscale></attr><attr><attrlabl Sync="TRUE">area_sqkm</attrlabl><attalias Sync="TRUE">area_sqkm</attalias><attrtype Sync="TRUE">SmallInteger</attrtype><attwidth Sync="TRUE">1</attwidth><atprecis Sync="TRUE">1</atprecis><attscale Sync="TRUE">0</attscale></attr><attr><attrlabl Sync="TRUE">sameascity</attrlabl><attalias Sync="TRUE">sameascity</attalias><attrtype Sync="TRUE">SmallInteger</attrtype><attwidth Sync="TRUE">3</attwidth><atprecis Sync="TRUE">3</atprecis><attscale Sync="TRUE">0</attscale></attr><attr><attrlabl Sync="TRUE">labelrank</attrlabl><attalias Sync="TRUE">labelrank</attalias><attrtype Sync="TRUE">SmallInteger</attrtype><attwidth Sync="TRUE">2</attwidth><atprecis Sync="TRUE">2</atprecis><attscale Sync="TRUE">0</attscale></attr><attr><attrlabl Sync="TRUE">name_len</attrlabl><attalias Sync="TRUE">name_len</attalias><attrtype Sync="TRUE">SmallInteger</attrtype><attwidth Sync="TRUE">2</attwidth><atprecis Sync="TRUE">2</atprecis><attscale Sync="TRUE">0</attscale></attr><attr><attrlabl Sync="TRUE">mapcolor9</attrlabl><attalias Sync="TRUE">mapcolor9</attalias><attrtype Sync="TRUE">SmallInteger</attrtype><attwidth Sync="TRUE">1</attwidth><atprecis Sync="TRUE">1</atprecis><attscale Sync="TRUE">0</attscale></attr><attr><attrlabl Sync="TRUE">mapcolor13</attrlabl><attalias Sync="TRUE">mapcolor13</attalias><attrtype Sync="TRUE">SmallInteger</attrtype><attwidth Sync="TRUE">2</attwidth><atprecis Sync="TRUE">2</atprecis><attscale Sync="TRUE">0</attscale></attr><attr><attrlabl Sync="TRUE">fips</attrlabl><attalias Sync="TRUE">fips</attalias><attrtype Sync="TRUE">String</attrtype><attwidth Sync="TRUE">5</attwidth><atprecis Sync="TRUE">0</atprecis><attscale Sync="TRUE">0</attscale></attr><attr><attrlabl Sync="TRUE">fips_alt</attrlabl><attalias Sync="TRUE">fips_alt</attalias><attrtype Sync="TRUE">String</attrtype><attwidth Sync="TRUE">9</attwidth><atprecis Sync="TRUE">0</atprecis><attscale Sync="TRUE">0</attscale></attr><attr><attrlabl Sync="TRUE">woe_id</attrlabl><attalias Sync="TRUE">woe_id</attalias><attrtype Sync="TRUE">Integer</attrtype><attwidth Sync="TRUE">9</attwidth><atprecis Sync="TRUE">9</atprecis><attscale Sync="TRUE">0</attscale></attr><attr><attrlabl Sync="TRUE">woe_label</attrlabl><attalias Sync="TRUE">woe_label</attalias><attrtype Sync="TRUE">String</attrtype><attwidth Sync="TRUE">64</attwidth><atprecis Sync="TRUE">0</atprecis><attscale Sync="TRUE">0</attscale></attr><attr><attrlabl Sync="TRUE">woe_name</attrlabl><attalias Sync="TRUE">woe_name</attalias><attrtype Sync="TRUE">String</attrtype><attwidth Sync="TRUE">44</attwidth><atprecis Sync="TRUE">0</atprecis><attscale Sync="TRUE">0</attscale></attr><attr><attrlabl Sync="TRUE">latitude</attrlabl><attalias Sync="TRUE">latitude</attalias><attrtype Sync="TRUE">Double</attrtype><attwidth Sync="TRUE">14</attwidth><atprecis Sync="TRUE">13</atprecis><attscale Sync="TRUE">10</attscale></attr><attr><attrlabl Sync="TRUE">longitude</attrlabl><attalias Sync="TRUE">longitude</attalias><attrtype Sync="TRUE">Double</attrtype><attwidth Sync="TRUE">15</attwidth><atprecis Sync="TRUE">14</atprecis><attscale Sync="TRUE">10</attscale></attr><attr><attrlabl Sync="TRUE">sov_a3</attrlabl><attalias Sync="TRUE">sov_a3</attalias><attrtype Sync="TRUE">String</attrtype><attwidth Sync="TRUE">3</attwidth><atprecis Sync="TRUE">0</atprecis><attscale Sync="TRUE">0</attscale></attr><attr><attrlabl Sync="TRUE">adm0_a3</attrlabl><attalias Sync="TRUE">adm0_a3</attalias><attrtype Sync="TRUE">String</attrtype><attwidth Sync="TRUE">3</attwidth><atprecis Sync="TRUE">0</atprecis><attscale Sync="TRUE">0</attscale></attr><attr><attrlabl Sync="TRUE">adm0_label</attrlabl><attalias Sync="TRUE">adm0_label</attalias><attrtype Sync="TRUE">SmallInteger</attrtype><attwidth Sync="TRUE">2</attwidth><atprecis Sync="TRUE">2</atprecis><attscale Sync="TRUE">0</attscale></attr><attr><attrlabl Sync="TRUE">admin</attrlabl><attalias Sync="TRUE">admin</attalias><attrtype Sync="TRUE">String</attrtype><attwidth Sync="TRUE">36</attwidth><atprecis Sync="TRUE">0</atprecis><attscale Sync="TRUE">0</attscale></attr><attr><attrlabl Sync="TRUE">geonunit</attrlabl><attalias Sync="TRUE">geonunit</attalias><attrtype Sync="TRUE">String</attrtype><attwidth Sync="TRUE">40</attwidth><atprecis Sync="TRUE">0</atprecis><attscale Sync="TRUE">0</attscale></attr><attr><attrlabl Sync="TRUE">gu_a3</attrlabl><attalias Sync="TRUE">gu_a3</attalias><attrtype Sync="TRUE">String</attrtype><attwidth Sync="TRUE">3</attwidth><atprecis Sync="TRUE">0</atprecis><attscale Sync="TRUE">0</attscale></attr><attr><attrlabl Sync="TRUE">gn_id</attrlabl><attalias Sync="TRUE">gn_id</attalias><attrtype Sync="TRUE">Integer</attrtype><attwidth Sync="TRUE">8</attwidth><atprecis Sync="TRUE">8</atprecis><attscale Sync="TRUE">0</attscale></attr><attr><attrlabl Sync="TRUE">gn_name</attrlabl><attalias Sync="TRUE">gn_name</attalias><attrtype Sync="TRUE">String</attrtype><attwidth Sync="TRUE">72</attwidth><atprecis Sync="TRUE">0</atprecis><attscale Sync="TRUE">0</attscale></attr><attr><attrlabl Sync="TRUE">gns_id</attrlabl><attalias Sync="TRUE">gns_id</attalias><attrtype Sync="TRUE">Integer</attrtype><attwidth Sync="TRUE">8</attwidth><atprecis Sync="TRUE">8</atprecis><attscale Sync="TRUE">0</attscale></attr><attr><attrlabl Sync="TRUE">gns_name</attrlabl><attalias Sync="TRUE">gns_name</attalias><attrtype Sync="TRUE">String</attrtype><attwidth Sync="TRUE">80</attwidth><atprecis Sync="TRUE">0</atprecis><attscale Sync="TRUE">0</attscale></attr><attr><attrlabl Sync="TRUE">gn_level</attrlabl><attalias Sync="TRUE">gn_level</attalias><attrtype Sync="TRUE">SmallInteger</attrtype><attwidth Sync="TRUE">2</attwidth><atprecis Sync="TRUE">2</atprecis><attscale Sync="TRUE">0</attscale></attr><attr><attrlabl Sync="TRUE">gn_region</attrlabl><attalias Sync="TRUE">gn_region</attalias><attrtype Sync="TRUE">String</attrtype><attwidth Sync="TRUE">1</attwidth><atprecis Sync="TRUE">0</atprecis><attscale Sync="TRUE">0</attscale></attr><attr><attrlabl Sync="TRUE">gn_a1_code</attrlabl><attalias Sync="TRUE">gn_a1_code</attalias><attrtype Sync="TRUE">String</attrtype><attwidth Sync="TRUE">10</attwidth><atprecis Sync="TRUE">0</atprecis><attscale Sync="TRUE">0</attscale></attr><attr><attrlabl Sync="TRUE">region_sub</attrlabl><attalias Sync="TRUE">region_sub</attalias><attrtype Sync="TRUE">String</attrtype><attwidth Sync="TRUE">41</attwidth><atprecis Sync="TRUE">0</atprecis><attscale Sync="TRUE">0</attscale></attr><attr><attrlabl Sync="TRUE">sub_code</attrlabl><attalias Sync="TRUE">sub_code</attalias><attrtype Sync="TRUE">String</attrtype><attwidth Sync="TRUE">5</attwidth><atprecis Sync="TRUE">0</atprecis><attscale Sync="TRUE">0</attscale></attr><attr><attrlabl Sync="TRUE">gns_level</attrlabl><attalias Sync="TRUE">gns_level</attalias><attrtype Sync="TRUE">SmallInteger</attrtype><attwidth Sync="TRUE">3</attwidth><atprecis Sync="TRUE">3</atprecis><attscale Sync="TRUE">0</attscale></attr><attr><attrlabl Sync="TRUE">gns_lang</attrlabl><attalias Sync="TRUE">gns_lang</attalias><attrtype Sync="TRUE">String</attrtype><attwidth Sync="TRUE">3</attwidth><atprecis Sync="TRUE">0</atprecis><attscale Sync="TRUE">0</attscale></attr><attr><attrlabl Sync="TRUE">gns_adm1</attrlabl><attalias Sync="TRUE">gns_adm1</attalias><attrtype Sync="TRUE">String</attrtype><attwidth Sync="TRUE">4</attwidth><atprecis Sync="TRUE">0</atprecis><attscale Sync="TRUE">0</attscale></attr><attr><attrlabl Sync="TRUE">gns_region</attrlabl><attalias Sync="TRUE">gns_region</attalias><attrtype Sync="TRUE">String</attrtype><attwidth Sync="TRUE">4</attwidth><atprecis Sync="TRUE">0</atprecis><attscale Sync="TRUE">0</attscale></attr><attr><attrlabl Sync="TRUE">min_label</attrlabl><attalias Sync="TRUE">min_label</attalias><attrtype Sync="TRUE">Single</attrtype><attwidth Sync="TRUE">4</attwidth><atprecis Sync="TRUE">3</atprecis><attscale Sync="TRUE">1</attscale></attr><attr><attrlabl Sync="TRUE">max_label</attrlabl><attalias Sync="TRUE">max_label</attalias><attrtype Sync="TRUE">Single</attrtype><attwidth Sync="TRUE">4</attwidth><atprecis Sync="TRUE">3</atprecis><attscale Sync="TRUE">1</attscale></attr><attr><attrlabl Sync="TRUE">min_zoom</attrlabl><attalias Sync="TRUE">min_zoom</attalias><attrtype Sync="TRUE">Single</attrtype><attwidth Sync="TRUE">4</attwidth><atprecis Sync="TRUE">3</atprecis><attscale Sync="TRUE">1</attscale></attr><attr><attrlabl Sync="TRUE">wikidataid</attrlabl><attalias Sync="TRUE">wikidataid</attalias><attrtype Sync="TRUE">String</attrtype><attwidth Sync="TRUE">9</attwidth><atprecis Sync="TRUE">0</atprecis><attscale Sync="TRUE">0</attscale></attr><attr><attrlabl Sync="TRUE">name_ar</attrlabl><attalias Sync="TRUE">name_ar</attalias><attrtype Sync="TRUE">String</attrtype><attwidth Sync="TRUE">85</attwidth><atprecis Sync="TRUE">0</atprecis><attscale Sync="TRUE">0</attscale></attr><attr><attrlabl Sync="TRUE">name_bn</attrlabl><attalias Sync="TRUE">name_bn</attalias><attrtype Sync="TRUE">String</attrtype><attwidth Sync="TRUE">134</attwidth><atprecis Sync="TRUE">0</atprecis><attscale Sync="TRUE">0</attscale></attr><attr><attrlabl Sync="TRUE">name_de</attrlabl><attalias Sync="TRUE">name_de</attalias><attrtype Sync="TRUE">String</attrtype><attwidth Sync="TRUE">50</attwidth><atprecis Sync="TRUE">0</atprecis><attscale Sync="TRUE">0</attscale></attr><attr><attrlabl Sync="TRUE">name_en</attrlabl><attalias Sync="TRUE">name_en</attalias><attrtype Sync="TRUE">String</attrtype><attwidth Sync="TRUE">47</attwidth><atprecis Sync="TRUE">0</atprecis><attscale Sync="TRUE">0</attscale></attr><attr><attrlabl Sync="TRUE">name_es</attrlabl><attalias Sync="TRUE">name_es</attalias><attrtype Sync="TRUE">String</attrtype><attwidth Sync="TRUE">44</attwidth><atprecis Sync="TRUE">0</atprecis><attscale Sync="TRUE">0</attscale></attr><attr><attrlabl Sync="TRUE">name_fr</attrlabl><attalias Sync="TRUE">name_fr</attalias><attrtype Sync="TRUE">String</attrtype><attwidth Sync="TRUE">47</attwidth><atprecis Sync="TRUE">0</atprecis><attscale Sync="TRUE">0</attscale></attr><attr><attrlabl Sync="TRUE">name_el</attrlabl><attalias Sync="TRUE">name_el</attalias><attrtype Sync="TRUE">String</attrtype><attwidth Sync="TRUE">85</attwidth><atprecis Sync="TRUE">0</atprecis><attscale Sync="TRUE">0</attscale></attr><attr><attrlabl Sync="TRUE">name_hi</attrlabl><attalias Sync="TRUE">name_hi</attalias><attrtype Sync="TRUE">String</attrtype><attwidth Sync="TRUE">134</attwidth><atprecis Sync="TRUE">0</atprecis><attscale Sync="TRUE">0</attscale></attr><attr><attrlabl Sync="TRUE">name_hu</attrlabl><attalias Sync="TRUE">name_hu</attalias><attrtype Sync="TRUE">String</attrtype><attwidth Sync="TRUE">47</attwidth><atprecis Sync="TRUE">0</atprecis><attscale Sync="TRUE">0</attscale></attr><attr><attrlabl Sync="TRUE">name_id</attrlabl><attalias Sync="TRUE">name_id</attalias><attrtype Sync="TRUE">String</attrtype><attwidth Sync="TRUE">46</attwidth><atprecis Sync="TRUE">0</atprecis><attscale Sync="TRUE">0</attscale></attr><attr><attrlabl Sync="TRUE">name_it</attrlabl><attalias Sync="TRUE">name_it</attalias><attrtype Sync="TRUE">String</attrtype><attwidth Sync="TRUE">47</attwidth><atprecis Sync="TRUE">0</atprecis><attscale Sync="TRUE">0</attscale></attr><attr><attrlabl Sync="TRUE">name_ja</attrlabl><attalias Sync="TRUE">name_ja</attalias><attrtype Sync="TRUE">String</attrtype><attwidth Sync="TRUE">96</attwidth><atprecis Sync="TRUE">0</atprecis><attscale Sync="TRUE">0</attscale></attr><attr><attrlabl Sync="TRUE">name_ko</attrlabl><attalias Sync="TRUE">name_ko</attalias><attrtype Sync="TRUE">String</attrtype><attwidth Sync="TRUE">54</attwidth><atprecis Sync="TRUE">0</atprecis><attscale Sync="TRUE">0</attscale></attr><attr><attrlabl Sync="TRUE">name_nl</attrlabl><attalias Sync="TRUE">name_nl</attalias><attrtype Sync="TRUE">String</attrtype><attwidth Sync="TRUE">46</attwidth><atprecis Sync="TRUE">0</atprecis><attscale Sync="TRUE">0</attscale></attr><attr><attrlabl Sync="TRUE">name_pl</attrlabl><attalias Sync="TRUE">name_pl</attalias><attrtype Sync="TRUE">String</attrtype><attwidth Sync="TRUE">45</attwidth><atprecis Sync="TRUE">0</atprecis><attscale Sync="TRUE">0</attscale></attr><attr><attrlabl Sync="TRUE">name_pt</attrlabl><attalias Sync="TRUE">name_pt</attalias><attrtype Sync="TRUE">String</attrtype><attwidth Sync="TRUE">43</attwidth><atprecis Sync="TRUE">0</atprecis><attscale Sync="TRUE">0</attscale></attr><attr><attrlabl Sync="TRUE">name_ru</attrlabl><attalias Sync="TRUE">name_ru</attalias><attrtype Sync="TRUE">String</attrtype><attwidth Sync="TRUE">85</attwidth><atprecis Sync="TRUE">0</atprecis><attscale Sync="TRUE">0</attscale></attr><attr><attrlabl Sync="TRUE">name_sv</attrlabl><attalias Sync="TRUE">name_sv</attalias><attrtype Sync="TRUE">String</attrtype><attwidth Sync="TRUE">41</attwidth><atprecis Sync="TRUE">0</atprecis><attscale Sync="TRUE">0</attscale></attr><attr><attrlabl Sync="TRUE">name_tr</attrlabl><attalias Sync="TRUE">name_tr</attalias><attrtype Sync="TRUE">String</attrtype><attwidth Sync="TRUE">44</attwidth><atprecis Sync="TRUE">0</atprecis><attscale Sync="TRUE">0</attscale></attr><attr><attrlabl Sync="TRUE">name_vi</attrlabl><attalias Sync="TRUE">name_vi</attalias><attrtype Sync="TRUE">String</attrtype><attwidth Sync="TRUE">71</attwidth><atprecis Sync="TRUE">0</atprecis><attscale Sync="TRUE">0</attscale></attr><attr><attrlabl Sync="TRUE">name_zh</attrlabl><attalias Sync="TRUE">name_zh</attalias><attrtype Sync="TRUE">String</attrtype><attwidth Sync="TRUE">61</attwidth><atprecis Sync="TRUE">0</atprecis><attscale Sync="TRUE">0</attscale></attr><attr><attrlabl Sync="TRUE">ne_id</attrlabl><attalias Sync="TRUE">ne_id</attalias><attrtype Sync="TRUE">Integer</attrtype><attwidth Sync="TRUE">10</attwidth><atprecis Sync="TRUE">10</atprecis><attscale Sync="TRUE">0</attscale></attr><attr><attrlabl Sync="TRUE">name_he</attrlabl><attalias Sync="TRUE">name_he</attalias><attrtype Sync="TRUE">String</attrtype><attwidth Sync="TRUE">63</attwidth><atprecis Sync="TRUE">0</atprecis><attscale Sync="TRUE">0</attscale></attr><attr><attrlabl Sync="TRUE">name_uk</attrlabl><attalias Sync="TRUE">name_uk</attalias><attrtype Sync="TRUE">String</attrtype><attwidth Sync="TRUE">89</attwidth><atprecis Sync="TRUE">0</atprecis><attscale Sync="TRUE">0</attscale></attr><attr><attrlabl Sync="TRUE">name_ur</attrlabl><attalias Sync="TRUE">name_ur</attalias><attrtype Sync="TRUE">String</attrtype><attwidth Sync="TRUE">103</attwidth><atprecis Sync="TRUE">0</atprecis><attscale Sync="TRUE">0</attscale></attr><attr><attrlabl Sync="TRUE">name_fa</attrlabl><attalias Sync="TRUE">name_fa</attalias><attrtype Sync="TRUE">String</attrtype><attwidth Sync="TRUE">92</attwidth><atprecis Sync="TRUE">0</atprecis><attscale Sync="TRUE">0</attscale></attr><attr><attrlabl Sync="TRUE">name_zht</attrlabl><attalias Sync="TRUE">name_zht</attalias><attrtype Sync="TRUE">String</attrtype><attwidth Sync="TRUE">61</attwidth><atprecis Sync="TRUE">0</atprecis><attscale Sync="TRUE">0</attscale></attr><attr><attrlabl Sync="TRUE">FCLASS_ISO</attrlabl><attalias Sync="TRUE">FCLASS_ISO</attalias><attrtype Sync="TRUE">String</attrtype><attwidth Sync="TRUE">12</attwidth><atprecis Sync="TRUE">0</atprecis><attscale Sync="TRUE">0</attscale></attr><attr><attrlabl Sync="TRUE">FCLASS_US</attrlabl><attalias Sync="TRUE">FCLASS_US</attalias><attrtype Sync="TRUE">String</attrtype><attwidth Sync="TRUE">12</attwidth><atprecis Sync="TRUE">0</atprecis><attscale Sync="TRUE">0</attscale></attr><attr><attrlabl Sync="TRUE">FCLASS_FR</attrlabl><attalias Sync="TRUE">FCLASS_FR</attalias><attrtype Sync="TRUE">String</attrtype><attwidth Sync="TRUE">1</attwidth><atprecis Sync="TRUE">0</atprecis><attscale Sync="TRUE">0</attscale></attr><attr><attrlabl Sync="TRUE">FCLASS_RU</attrlabl><attalias Sync="TRUE">FCLASS_RU</attalias><attrtype Sync="TRUE">String</attrtype><attwidth Sync="TRUE">12</attwidth><atprecis Sync="TRUE">0</atprecis><attscale Sync="TRUE">0</attscale></attr><attr><attrlabl Sync="TRUE">FCLASS_ES</attrlabl><attalias Sync="TRUE">FCLASS_ES</attalias><attrtype Sync="TRUE">String</attrtype><attwidth Sync="TRUE">12</attwidth><atprecis Sync="TRUE">0</atprecis><attscale Sync="TRUE">0</attscale></attr><attr><attrlabl Sync="TRUE">FCLASS_CN</attrlabl><attalias Sync="TRUE">FCLASS_CN</attalias><attrtype Sync="TRUE">String</attrtype><attwidth Sync="TRUE">18</attwidth><atprecis Sync="TRUE">0</atprecis><attscale Sync="TRUE">0</attscale></attr><attr><attrlabl Sync="TRUE">FCLASS_TW</attrlabl><attalias Sync="TRUE">FCLASS_TW</attalias><attrtype Sync="TRUE">String</attrtype><attwidth Sync="TRUE">12</attwidth><atprecis Sync="TRUE">0</atprecis><attscale Sync="TRUE">0</attscale></attr><attr><attrlabl Sync="TRUE">FCLASS_IN</attrlabl><attalias Sync="TRUE">FCLASS_IN</attalias><attrtype Sync="TRUE">String</attrtype><attwidth Sync="TRUE">12</attwidth><atprecis Sync="TRUE">0</atprecis><attscale Sync="TRUE">0</attscale></attr><attr><attrlabl Sync="TRUE">FCLASS_NP</attrlabl><attalias Sync="TRUE">FCLASS_NP</attalias><attrtype Sync="TRUE">String</attrtype><attwidth Sync="TRUE">12</attwidth><atprecis Sync="TRUE">0</atprecis><attscale Sync="TRUE">0</attscale></attr><attr><attrlabl Sync="TRUE">FCLASS_PK</attrlabl><attalias Sync="TRUE">FCLASS_PK</attalias><attrtype Sync="TRUE">String</attrtype><attwidth Sync="TRUE">12</attwidth><atprecis Sync="TRUE">0</atprecis><attscale Sync="TRUE">0</attscale></attr><attr><attrlabl Sync="TRUE">FCLASS_DE</attrlabl><attalias Sync="TRUE">FCLASS_DE</attalias><attrtype Sync="TRUE">String</attrtype><attwidth Sync="TRUE">12</attwidth><atprecis Sync="TRUE">0</atprecis><attscale Sync="TRUE">0</attscale></attr><attr><attrlabl Sync="TRUE">FCLASS_GB</attrlabl><attalias Sync="TRUE">FCLASS_GB</attalias><attrtype Sync="TRUE">String</attrtype><attwidth Sync="TRUE">12</attwidth><atprecis Sync="TRUE">0</atprecis><attscale Sync="TRUE">0</attscale></attr><attr><attrlabl Sync="TRUE">FCLASS_BR</attrlabl><attalias Sync="TRUE">FCLASS_BR</attalias><attrtype Sync="TRUE">String</attrtype><attwidth Sync="TRUE">12</attwidth><atprecis Sync="TRUE">0</atprecis><attscale Sync="TRUE">0</attscale></attr><attr><attrlabl Sync="TRUE">FCLASS_IL</attrlabl><attalias Sync="TRUE">FCLASS_IL</attalias><attrtype Sync="TRUE">String</attrtype><attwidth Sync="TRUE">12</attwidth><atprecis Sync="TRUE">0</atprecis><attscale Sync="TRUE">0</attscale></attr><attr><attrlabl Sync="TRUE">FCLASS_PS</attrlabl><attalias Sync="TRUE">FCLASS_PS</attalias><attrtype Sync="TRUE">String</attrtype><attwidth Sync="TRUE">12</attwidth><atprecis Sync="TRUE">0</atprecis><attscale Sync="TRUE">0</attscale></attr><attr><attrlabl Sync="TRUE">FCLASS_SA</attrlabl><attalias Sync="TRUE">FCLASS_SA</attalias><attrtype Sync="TRUE">String</attrtype><attwidth Sync="TRUE">12</attwidth><atprecis Sync="TRUE">0</atprecis><attscale Sync="TRUE">0</attscale></attr><attr><attrlabl Sync="TRUE">FCLASS_EG</attrlabl><attalias Sync="TRUE">FCLASS_EG</attalias><attrtype Sync="TRUE">String</attrtype><attwidth Sync="TRUE">12</attwidth><atprecis Sync="TRUE">0</atprecis><attscale Sync="TRUE">0</attscale></attr><attr><attrlabl Sync="TRUE">FCLASS_MA</attrlabl><attalias Sync="TRUE">FCLASS_MA</attalias><attrtype Sync="TRUE">String</attrtype><attwidth Sync="TRUE">1</attwidth><atprecis Sync="TRUE">0</atprecis><attscale Sync="TRUE">0</attscale></attr><attr><attrlabl Sync="TRUE">FCLASS_PT</attrlabl><attalias Sync="TRUE">FCLASS_PT</attalias><attrtype Sync="TRUE">String</attrtype><attwidth Sync="TRUE">12</attwidth><atprecis Sync="TRUE">0</atprecis><attscale Sync="TRUE">0</attscale></attr><attr><attrlabl Sync="TRUE">FCLASS_AR</attrlabl><attalias Sync="TRUE">FCLASS_AR</attalias><attrtype Sync="TRUE">String</attrtype><attwidth Sync="TRUE">12</attwidth><atprecis Sync="TRUE">0</atprecis><attscale Sync="TRUE">0</attscale></attr><attr><attrlabl Sync="TRUE">FCLASS_JP</attrlabl><attalias Sync="TRUE">FCLASS_JP</attalias><attrtype Sync="TRUE">String</attrtype><attwidth Sync="TRUE">12</attwidth><atprecis Sync="TRUE">0</atprecis><attscale Sync="TRUE">0</attscale></attr><attr><attrlabl Sync="TRUE">FCLASS_KO</attrlabl><attalias Sync="TRUE">FCLASS_KO</attalias><attrtype Sync="TRUE">String</attrtype><attwidth Sync="TRUE">12</attwidth><atprecis Sync="TRUE">0</atprecis><attscale Sync="TRUE">0</attscale></attr><attr><attrlabl Sync="TRUE">FCLASS_VN</attrlabl><attalias Sync="TRUE">FCLASS_VN</attalias><attrtype Sync="TRUE">String</attrtype><attwidth Sync="TRUE">12</attwidth><atprecis Sync="TRUE">0</atprecis><attscale Sync="TRUE">0</attscale></attr><attr><attrlabl Sync="TRUE">FCLASS_TR</attrlabl><attalias Sync="TRUE">FCLASS_TR</attalias><attrtype Sync="TRUE">String</attrtype><attwidth Sync="TRUE">1</attwidth><atprecis Sync="TRUE">0</atprecis><attscale Sync="TRUE">0</attscale></attr><attr><attrlabl Sync="TRUE">FCLASS_ID</attrlabl><attalias Sync="TRUE">FCLASS_ID</attalias><attrtype Sync="TRUE">String</attrtype><attwidth Sync="TRUE">12</attwidth><atprecis Sync="TRUE">0</atprecis><attscale Sync="TRUE">0</attscale></attr><attr><attrlabl Sync="TRUE">FCLASS_PL</attrlabl><attalias Sync="TRUE">FCLASS_PL</attalias><attrtype Sync="TRUE">String</attrtype><attwidth Sync="TRUE">1</attwidth><atprecis Sync="TRUE">0</atprecis><attscale Sync="TRUE">0</attscale></attr><attr><attrlabl Sync="TRUE">FCLASS_GR</attrlabl><attalias Sync="TRUE">FCLASS_GR</attalias><attrtype Sync="TRUE">String</attrtype><attwidth Sync="TRUE">12</attwidth><atprecis Sync="TRUE">0</atprecis><attscale Sync="TRUE">0</attscale></attr><attr><attrlabl Sync="TRUE">FCLASS_IT</attrlabl><attalias Sync="TRUE">FCLASS_IT</attalias><attrtype Sync="TRUE">String</attrtype><attwidth Sync="TRUE">12</attwidth><atprecis Sync="TRUE">0</atprecis><attscale Sync="TRUE">0</attscale></attr><attr><attrlabl Sync="TRUE">FCLASS_NL</attrlabl><attalias Sync="TRUE">FCLASS_NL</attalias><attrtype Sync="TRUE">String</attrtype><attwidth Sync="TRUE">1</attwidth><atprecis Sync="TRUE">0</atprecis><attscale Sync="TRUE">0</attscale></attr><attr><attrlabl Sync="TRUE">FCLASS_SE</attrlabl><attalias Sync="TRUE">FCLASS_SE</attalias><attrtype Sync="TRUE">String</attrtype><attwidth Sync="TRUE">12</attwidth><atprecis Sync="TRUE">0</atprecis><attscale Sync="TRUE">0</attscale></attr><attr><attrlabl Sync="TRUE">FCLASS_BD</attrlabl><attalias Sync="TRUE">FCLASS_BD</attalias><attrtype Sync="TRUE">String</attrtype><attwidth Sync="TRUE">12</attwidth><atprecis Sync="TRUE">0</atprecis><attscale Sync="TRUE">0</attscale></attr><attr><attrlabl Sync="TRUE">FCLASS_UA</attrlabl><attalias Sync="TRUE">FCLASS_UA</attalias><attrtype Sync="TRUE">String</attrtype><attwidth Sync="TRUE">12</attwidth><atprecis Sync="TRUE">0</atprecis><attscale Sync="TRUE">0</attscale></attr><attr><attrlabl Sync="TRUE">FCLASS_TLC</attrlabl><attalias Sync="TRUE">FCLASS_TLC</attalias><attrtype Sync="TRUE">String</attrtype><attwidth Sync="TRUE">12</attwidth><atprecis Sync="TRUE">0</atprecis><attscale Sync="TRUE">0</attscale></attr></detailed></eainfo><mdDateSt Sync="TRUE">20241025</mdDateSt></metadata>
