# Supplementary material for: Prioritizing areas for post-fire restoration in Greece using mixed-methods spatial analysis
Source: PLoS One. 2026 Jan 12;21(1):e0339998. doi: 10.1371/journal.pone.0339998 (PMC12795358; doi:10.1371/journal.pone.0339998)
Supplement: S3 File — (ZIP) [file pone.0339998.s009.zip › Palenova_Prioritisation_Minimal_data_set/overlay2_pixels_per_regions.csv]

OID_	name_en	ZONE_CODE	COUNT	Area
7	Peloponnese	9	91	22.75
5	Central Greece	7	74	18.5
3	East Macedonia and Thrace	4	37	9.25
8	West Greece	10	28	7
11	North Aegean	13	21	5.25
6	Attica	8	19	4.75
10	South Aegean	12	11	2.75
4	Thessalia	6	9	2.25
1	Epirus	2	6	1.5
9	Crete	11	6	1.5
12	Ionian Islands	14	5	1.25
2	Centre Macedonia	3	2	0.5
