# Supplementary material for: Prioritizing areas for post-fire restoration in Greece using mixed-methods spatial analysis
Source: PLoS One. 2026 Jan 12;21(1):e0339998. doi: 10.1371/journal.pone.0339998 (PMC12795358; doi:10.1371/journal.pone.0339998)
Supplement: S3 File — (ZIP) [file pone.0339998.s009.zip › Palenova_Prioritisation_Minimal_data_set/overlay2_pixels_per_regions.dbf.xml]

<metadata xml:lang="en"><Esri><CreaDate>20250325</CreaDate><CreaTime>19361600</CreaTime><ArcGISFormat>1.0</ArcGISFormat><SyncOnce>FALSE</SyncOnce><DataProperties><lineage><Process ToolSource="c:\program files\arcgis\pro\Resources\ArcToolbox\toolboxes\Spatial Analyst Tools.tbx\ZonalStatisticsAsTable" Date="20250325" Time="193616">ZonalStatisticsAsTable greece_regions name_en overlay_only_priority "C:\Users\elpa22\Desktop\Prioritisation\arcgis_project\5 overlay_2\overlay_2.gdb\ZonalSt_greece_1" DATA All CURRENT_SLICE 90 Auto-detect</Process><Process ToolSource="c:\program files\arcgis\pro\Resources\ArcToolbox\toolboxes\Conversion Tools.tbx\TableToTable" Date="20250325" Time="193821">TableToTable overlay2_pixels_per_regions C:\Users\elpa22\Desktop\Prioritisation\output_data overlay2_pixels_per_regions.dbf # "name_en "name_en" true true false 47 Text 0 0,First,#,overlay2_pixels_per_regions,name_en,0,47;ZONE_CODE "ZONE_CODE" true true false 4 Long 0 0,First,#,overlay2_pixels_per_regions,ZONE_CODE,-1,-1;COUNT "COUNT" true true false 8 Double 0 0,First,#,overlay2_pixels_per_regions,COUNT,-1,-1;AREA "AREA" true true false 8 Double 0 0,First,#,overlay2_pixels_per_regions,AREA,-1,-1;MIN "MIN" true true false 4 Long 0 0,First,#,overlay2_pixels_per_regions,MIN,-1,-1;MAX "MAX" true true false 4 Long 0 0,First,#,overlay2_pixels_per_regions,MAX,-1,-1;RANGE "RANGE" true true false 4 Long 0 0,First,#,overlay2_pixels_per_regions,RANGE,-1,-1;MEAN "MEAN" true true false 8 Double 0 0,First,#,overlay2_pixels_per_regions,MEAN,-1,-1;STD "STD" true true false 8 Double 0 0,First,#,overlay2_pixels_per_regions,STD,-1,-1;SUM "SUM" true true false 8 Double 0 0,First,#,overlay2_pixels_per_regions,SUM,-1,-1;VARIETY "VARIETY" true true false 4 Long 0 0,First,#,overlay2_pixels_per_regions,VARIETY,-1,-1;MAJORITY "MAJORITY" true true false 4 Long 0 0,First,#,overlay2_pixels_per_regions,MAJORITY,-1,-1;MINORITY "MINORITY" true true false 4 Long 0 0,First,#,overlay2_pixels_per_regions,MINORITY,-1,-1;MEDIAN "MEDIAN" true true false 4 Long 0 0,First,#,overlay2_pixels_per_regions,MEDIAN,-1,-1;PCT90 "PCT90" true true false 4 Long 0 0,First,#,overlay2_pixels_per_regions,PCT90,-1,-1" #</Process></lineage><itemProps><itemName Sync="TRUE">overlay2_pixels_per_regions</itemName><imsContentType Sync="TRUE">002</imsContentType><itemSize Sync="TRUE">0.000</itemSize><itemLocation><linkage Sync="TRUE">file://\\SH001772\C$\Users\elpa22\Desktop\Prioritisation\output_data\overlay2_pixels_per_regions.dbf</linkage><protocol Sync="TRUE">Local Area Network</protocol></itemLocation></itemProps></DataProperties><SyncDate>20250325</SyncDate><SyncTime>19382100</SyncTime><ModDate>20250325</ModDate><ModTime>19382100</ModTime></Esri><dataIdInfo><envirDesc Sync="TRUE">Microsoft Windows 10 Version 10.0 (Build 22621) ; Esri ArcGIS 12.9.0.32739</envirDesc><dataLang><languageCode value="eng" Sync="TRUE"></languageCode><countryCode value="GBR" Sync="TRUE"></countryCode></dataLang><idCitation><resTitle Sync="TRUE">overlay2_pixels_per_regions</resTitle><presForm><PresFormCd value="011" Sync="TRUE"></PresFormCd></presForm></idCitation><spatRpType><SpatRepTypCd value="003" Sync="TRUE"></SpatRepTypCd></spatRpType></dataIdInfo><mdLang><languageCode value="eng" Sync="TRUE"></languageCode><countryCode value="GBR" Sync="TRUE"></countryCode></mdLang><distInfo><distFormat><formatName Sync="TRUE">dBASE Table</formatName></distFormat><distTranOps><transSize Sync="TRUE">0.000</transSize></distTranOps></distInfo><mdHrLv><ScopeCd value="007" Sync="TRUE"></ScopeCd></mdHrLv><mdHrLvName Sync="TRUE">dataset</mdHrLvName><eainfo><detailed Name="overlay2_pixels_per_regions"><enttyp><enttypl Sync="TRUE">overlay2_pixels_per_regions</enttypl><enttypt Sync="TRUE">Table</enttypt><enttypc Sync="TRUE">0</enttypc></enttyp><attr><attrlabl Sync="TRUE">OID</attrlabl><attalias Sync="TRUE">OID</attalias><attrtype Sync="TRUE">OID</attrtype><attwidth Sync="TRUE">4</attwidth><atprecis Sync="TRUE">0</atprecis><attscale Sync="TRUE">0</attscale><attrdef Sync="TRUE">Internal feature number.</attrdef><attrdefs Sync="TRUE">Esri</attrdefs><attrdomv><udom Sync="TRUE">Sequential unique whole numbers that are automatically generated.</udom></attrdomv></attr><attr><attrlabl Sync="TRUE">name_en</attrlabl><attalias Sync="TRUE">name_en</attalias><attrtype Sync="TRUE">String</attrtype><attwidth Sync="TRUE">47</attwidth><atprecis Sync="TRUE">0</atprecis><attscale Sync="TRUE">0</attscale></attr><attr><attrlabl Sync="TRUE">ZONE_CODE</attrlabl><attalias Sync="TRUE">ZONE_CODE</attalias><attrtype Sync="TRUE">Integer</attrtype><attwidth Sync="TRUE">10</attwidth><atprecis Sync="TRUE">10</atprecis><attscale Sync="TRUE">0</attscale></attr><attr><attrlabl Sync="TRUE">COUNT</attrlabl><attalias Sync="TRUE">COUNT</attalias><attrtype Sync="TRUE">Double</attrtype><attwidth Sync="TRUE">19</attwidth><atprecis Sync="TRUE">0</atprecis><attscale Sync="TRUE">0</attscale></attr><attr><attrlabl Sync="TRUE">AREA</attrlabl><attalias Sync="TRUE">AREA</attalias><attrtype Sync="TRUE">Double</attrtype><attwidth Sync="TRUE">19</attwidth><atprecis Sync="TRUE">0</atprecis><attscale Sync="TRUE">0</attscale></attr><attr><attrlabl Sync="TRUE">MIN</attrlabl><attalias Sync="TRUE">MIN</attalias><attrtype Sync="TRUE">Integer</attrtype><attwidth Sync="TRUE">10</attwidth><atprecis Sync="TRUE">10</atprecis><attscale Sync="TRUE">0</attscale></attr><attr><attrlabl Sync="TRUE">MAX</attrlabl><attalias Sync="TRUE">MAX</attalias><attrtype Sync="TRUE">Integer</attrtype><attwidth Sync="TRUE">10</attwidth><atprecis Sync="TRUE">10</atprecis><attscale Sync="TRUE">0</attscale></attr><attr><attrlabl Sync="TRUE">RANGE</attrlabl><attalias Sync="TRUE">RANGE</attalias><attrtype Sync="TRUE">Integer</attrtype><attwidth Sync="TRUE">10</attwidth><atprecis Sync="TRUE">10</atprecis><attscale Sync="TRUE">0</attscale></attr><attr><attrlabl Sync="TRUE">MEAN</attrlabl><attalias Sync="TRUE">MEAN</attalias><attrtype Sync="TRUE">Double</attrtype><attwidth Sync="TRUE">19</attwidth><atprecis Sync="TRUE">0</atprecis><attscale Sync="TRUE">0</attscale></attr><attr><attrlabl Sync="TRUE">STD</attrlabl><attalias Sync="TRUE">STD</attalias><attrtype Sync="TRUE">Double</attrtype><attwidth Sync="TRUE">19</attwidth><atprecis Sync="TRUE">0</atprecis><attscale Sync="TRUE">0</attscale></attr><attr><attrlabl Sync="TRUE">SUM</attrlabl><attalias Sync="TRUE">SUM</attalias><attrtype Sync="TRUE">Double</attrtype><attwidth Sync="TRUE">19</attwidth><atprecis Sync="TRUE">0</atprecis><attscale Sync="TRUE">0</attscale></attr><attr><attrlabl Sync="TRUE">VARIETY</attrlabl><attalias Sync="TRUE">VARIETY</attalias><attrtype Sync="TRUE">Integer</attrtype><attwidth Sync="TRUE">10</attwidth><atprecis Sync="TRUE">10</atprecis><attscale Sync="TRUE">0</attscale></attr><attr><attrlabl Sync="TRUE">MAJORITY</attrlabl><attalias Sync="TRUE">MAJORITY</attalias><attrtype Sync="TRUE">Integer</attrtype><attwidth Sync="TRUE">10</attwidth><atprecis Sync="TRUE">10</atprecis><attscale Sync="TRUE">0</attscale></attr><attr><attrlabl Sync="TRUE">MINORITY</attrlabl><attalias Sync="TRUE">MINORITY</attalias><attrtype Sync="TRUE">Integer</attrtype><attwidth Sync="TRUE">10</attwidth><atprecis Sync="TRUE">10</atprecis><attscale Sync="TRUE">0</attscale></attr><attr><attrlabl Sync="TRUE">MEDIAN</attrlabl><attalias Sync="TRUE">MEDIAN</attalias><attrtype Sync="TRUE">Integer</attrtype><attwidth Sync="TRUE">10</attwidth><atprecis Sync="TRUE">10</atprecis><attscale Sync="TRUE">0</attscale></attr><attr><attrlabl Sync="TRUE">PCT90</attrlabl><attalias Sync="TRUE">PCT90</attalias><attrtype Sync="TRUE">Integer</attrtype><attwidth Sync="TRUE">10</attwidth><atprecis Sync="TRUE">10</atprecis><attscale Sync="TRUE">0</attscale></attr></detailed></eainfo><mdDateSt Sync="TRUE">20250325</mdDateSt></metadata>
