# Supplementary material for: Prioritizing areas for post-fire restoration in Greece using mixed-methods spatial analysis
Source: PLoS One. 2026 Jan 12;21(1):e0339998. doi: 10.1371/journal.pone.0339998 (PMC12795358; doi:10.1371/journal.pone.0339998)
Supplement: S3 File — (ZIP) [file pone.0339998.s009.zip › Palenova_Prioritisation_Minimal_data_set/overlay_2.tif.xml]

<?xml version="1.0" encoding="UTF-8"?>
<metadata xml:lang="en"><Esri><CreaDate>20250325</CreaDate><CreaTime>14460100</CreaTime><ArcGISFormat>1.0</ArcGISFormat><SyncOnce>TRUE</SyncOnce><DataProperties><lineage><Process ToolSource="c:\program files\arcgis\pro\Resources\ArcToolbox\toolboxes\Spatial Analyst Tools.tbx\RasterCalculator" Date="20250325" Time="144601">RasterCalculator " "repetitive_burns_reclas.tif" + "slope_reclas_reproj_15.tif" + "protected_areas_reclas.tif"" C:\Users\elpa22\Desktop\Prioritisation\output_data\overlay_2.tif</Process></lineage></DataProperties></Esri></metadata>
