# Supplementary material for: Prioritizing areas for post-fire restoration in Greece using mixed-methods spatial analysis
Source: PLoS One. 2026 Jan 12;21(1):e0339998. doi: 10.1371/journal.pone.0339998 (PMC12795358; doi:10.1371/journal.pone.0339998)
Supplement: S3 File — (ZIP) [file pone.0339998.s009.zip › Palenova_Prioritisation_Minimal_data_set/overlay_just_priority.tif.xml]

<?xml version="1.0" encoding="UTF-8"?>
<metadata xml:lang="en"><Esri><CreaDate>20241025</CreaDate><CreaTime>14241900</CreaTime><ArcGISFormat>1.0</ArcGISFormat><SyncOnce>TRUE</SyncOnce><DataProperties><lineage><Process ToolSource="c:\program files\arcgis\pro\Resources\ArcToolbox\toolboxes\Spatial Analyst Tools.tbx\Reclassify" Date="20241025" Time="142419">Reclassify overlay.tif Value "1 0;2 0;3 1" C:\Users\elpa22\Desktop\Prioritisation\output_data\overlay_just_priority.tif DATA</Process></lineage><LayerFile>{"type":"CIMLayerDocument","version":"2.9.0","build":32739,"layers":["CIMPATH=map/overlay_just_priority_tif.xml"],"layerDefinitions":[{"type":"CIMRasterLayer","name":"overlay_just_priority.tif","uRI":"CIMPATH=map/overlay_just_priority_tif.xml","sourceModifiedTime":{"type":"TimeInstant"},"useSourceMetadata":true,"description":"overlay_just_priority.tif","layerElevation":{"type":"CIMLayerElevationSurface","mapElevationID":"{E26E55E4-0483-40CD-9C26-76F4286DA7CE}"},"expanded":true,"layerType":"Operational","showLegends":true,"visibility":true,"displayCacheType":"Permanent","maxDisplayCacheAge":5,"showPopups":true,"serviceLayerID":-1,"refreshRate":-1,"refreshRateUnit":"esriTimeUnitsSeconds","blendingMode":"Alpha","allowDrapingOnIntegratedMesh":true,"dataConnection":{"type":"CIMStandardDataConnection","workspaceConnectionString":"DATABASE=..\\..\\..\\..\\Desktop\\Prioritisation\\output_data","workspaceFactory":"Raster","dataset":"overlay_just_priority.tif","datasetType":"esriDTRasterDataset"},"colorizer":{"type":"CIMRasterUniqueValueColorizer","resamplingType":"NearestNeighbor","fieldName":"Value","groups":[{"type":"CIMRasterUniqueValueGroup","classes":[{"type":"CIMRasterUniqueValueClass","values":["1"],"label":"1","color":{"type":"CIMRGBColor","values":[205,156,130,100]}}],"heading":"Value"}],"colorRamp":{"type":"CIMRandomHSVColorRamp","colorSpace":{"type":"CIMICCColorSpace","url":"Default RGB"},"maxH":360,"minS":33,"maxS":66,"minV":50,"maxV":99,"minAlpha":100,"maxAlpha":100}},"attributeTable":{"type":"CIMRasterTable","displayField":"Value","editable":true}}]}</LayerFile></DataProperties></Esri></metadata>
