# Supplementary material for: Prioritizing areas for post-fire restoration in Greece using mixed-methods spatial analysis
Source: PLoS One. 2026 Jan 12;21(1):e0339998. doi: 10.1371/journal.pone.0339998 (PMC12795358; doi:10.1371/journal.pone.0339998)
Supplement: S3 File — (ZIP) [file pone.0339998.s009.zip › Palenova_Prioritisation_Minimal_data_set/protected_areas_raster.tif.xml]

<?xml version="1.0" encoding="UTF-8"?>
<metadata xml:lang="en"><Esri><CreaDate>20241018</CreaDate><CreaTime>18043000</CreaTime><ArcGISFormat>1.0</ArcGISFormat><SyncOnce>TRUE</SyncOnce><DataProperties><lineage><Process ToolSource="c:\program files\arcgis\pro\Resources\ArcToolbox\toolboxes\Conversion Tools.tbx\FeatureToRaster" Date="20241018" Time="180430">FeatureToRaster WDPA_Greece_merged WDPAID C:\Users\elpa22\Desktop\Prioritisation\output_data\protected_areas_raster.tif 2.53391348824765E-04</Process></lineage><LayerFile>{"type":"CIMLayerDocument","version":"2.9.0","build":32739,"layers":["CIMPATH=map/protected_areas_raster_tif.xml"],"layerDefinitions":[{"type":"CIMRasterLayer","name":"protected_areas_raster.tif","uRI":"CIMPATH=map/protected_areas_raster_tif.xml","sourceModifiedTime":{"type":"TimeInstant"},"useSourceMetadata":true,"description":"protected_areas_raster.tif","layerElevation":{"type":"CIMLayerElevationSurface","mapElevationID":"{CF2D1D20-47D3-44C2-8137-595223465912}"},"expanded":true,"layerType":"Operational","showLegends":true,"visibility":true,"displayCacheType":"Permanent","maxDisplayCacheAge":5,"showPopups":true,"serviceLayerID":-1,"refreshRate":-1,"refreshRateUnit":"esriTimeUnitsSeconds","blendingMode":"Alpha","allowDrapingOnIntegratedMesh":true,"dataConnection":{"type":"CIMStandardDataConnection","workspaceConnectionString":"DATABASE=..\\..\\..\\..\\Desktop\\Prioritisation\\output_data","workspaceFactory":"Raster","dataset":"protected_areas_raster.tif","datasetType":"esriDTRasterDataset"},"colorizer":{"type":"CIMRasterClassifyColorizer","resamplingType":"NearestNeighbor","normalizationType":"Nothing","classBreaks":[{"type":"CIMRasterClassBreak","upperBound":37957.8888888888905,"label":"0 - 37,957.889","color":{"type":"CIMRGBColor","values":[165,0,38,100]}},{"type":"CIMRasterClassBreak","upperBound":75915.777777777781,"label":"37,957.89 - 75,915.778","color":{"type":"CIMRGBColor","values":[222.25,63.25,46,100]}},{"type":"CIMRasterClassBreak","upperBound":113873.666666666672,"label":"75,915.779 - 113,873.667","color":{"type":"CIMRGBColor","values":[248.5,141.5,82,100]}},{"type":"CIMRasterClassBreak","upperBound":151831.555555555562,"label":"113,873.668 - 151,831.556","color":{"type":"CIMRGBColor","values":[253.75,211.5,128.5,100]}},{"type":"CIMRasterClassBreak","upperBound":189789.444444444438,"label":"151,831.557 - 189,789.444","color":{"type":"CIMRGBColor","values":[255,255,191,100]}},{"type":"CIMRasterClassBreak","upperBound":227747.333333333314,"label":"189,789.445 - 227,747.333","color":{"type":"CIMRGBColor","values":[204.25,233.5,130.75,100]}},{"type":"CIMRasterClassBreak","upperBound":265705.22222222219,"label":"227,747.334 - 265,705.222","color":{"type":"CIMRGBColor","values":[134,203,102.5,100]}},{"type":"CIMRasterClassBreak","upperBound":303663.111111111066,"label":"265,705.223 - 303,663.111","color":{"type":"CIMRGBColor","values":[45,161.25,84.75,100]}},{"type":"CIMRasterClassBreak","upperBound":341621,"label":"303,663.112 - 341,621","color":{"type":"CIMRGBColor","values":[0,104,55,100]}}],"classificationMethod":"EqualInterval","colorRamp":{"type":"CIMMultipartColorRamp","colorSpace":{"type":"CIMICCColorSpace","url":"Default RGB"},"colorRamps":[{"type":"CIMLinearContinuousColorRamp","colorSpace":{"type":"CIMICCColorSpace","url":"Default RGB"},"fromColor":{"type":"CIMRGBColor","colorSpace":{"type":"CIMICCColorSpace","url":"Default RGB"},"values":[165,0,38,100]},"toColor":{"type":"CIMRGBColor","colorSpace":{"type":"CIMICCColorSpace","url":"Default RGB"},"values":[215,48,39,100]}},{"type":"CIMLinearContinuousColorRamp","colorSpace":{"type":"CIMICCColorSpace","url":"Default RGB"},"fromColor":{"type":"CIMRGBColor","colorSpace":{"type":"CIMICCColorSpace","url":"Default RGB"},"values":[215,48,39,100]},"toColor":{"type":"CIMRGBColor","colorSpace":{"type":"CIMICCColorSpace","url":"Default RGB"},"values":[244,109,67,100]}},{"type":"CIMLinearContinuousColorRamp","colorSpace":{"type":"CIMICCColorSpace","url":"Default RGB"},"fromColor":{"type":"CIMRGBColor","colorSpace":{"type":"CIMICCColorSpace","url":"Default RGB"},"values":[244,109,67,100]},"toColor":{"type":"CIMRGBColor","colorSpace":{"type":"CIMICCColorSpace","url":"Default RGB"},"values":[253,174,97,100]}},{"type":"CIMLinearContinuousColorRamp","colorSpace":{"type":"CIMICCColorSpace","url":"Default RGB"},"fromColor":{"type":"CIMRGBColor","colorSpace":{"type":"CIMICCColorSpace","url":"Default RGB"},"values":[253,174,97,100]},"toColor":{"type":"CIMRGBColor","colorSpace":{"type":"CIMICCColorSpace","url":"Default RGB"},"values":[254,224,139,100]}},{"type":"CIMLinearContinuousColorRamp","colorSpace":{"type":"CIMICCColorSpace","url":"Default RGB"},"fromColor":{"type":"CIMRGBColor","colorSpace":{"type":"CIMICCColorSpace","url":"Default RGB"},"values":[254,224,139,100]},"toColor":{"type":"CIMRGBColor","colorSpace":{"type":"CIMICCColorSpace","url":"Default RGB"},"values":[255,255,191,100]}},{"type":"CIMLinearContinuousColorRamp","colorSpace":{"type":"CIMICCColorSpace","url":"Default RGB"},"fromColor":{"type":"CIMRGBColor","colorSpace":{"type":"CIMICCColorSpace","url":"Default RGB"},"values":[255,255,191,100]},"toColor":{"type":"CIMRGBColor","colorSpace":{"type":"CIMICCColorSpace","url":"Default RGB"},"values":[217,239,139,100]}},{"type":"CIMLinearContinuousColorRamp","colorSpace":{"type":"CIMICCColorSpace","url":"Default RGB"},"fromColor":{"type":"CIMRGBColor","colorSpace":{"type":"CIMICCColorSpace","url":"Default RGB"},"values":[217,239,139,100]},"toColor":{"type":"CIMRGBColor","colorSpace":{"type":"CIMICCColorSpace","url":"Default RGB"},"values":[166,217,106,100]}},{"type":"CIMLinearContinuousColorRamp","colorSpace":{"type":"CIMICCColorSpace","url":"Default RGB"},"fromColor":{"type":"CIMRGBColor","colorSpace":{"type":"CIMICCColorSpace","url":"Default RGB"},"values":[166,217,106,100]},"toColor":{"type":"CIMRGBColor","colorSpace":{"type":"CIMICCColorSpace","url":"Default RGB"},"values":[102,189,99,100]}},{"type":"CIMLinearContinuousColorRamp","colorSpace":{"type":"CIMICCColorSpace","url":"Default RGB"},"fromColor":{"type":"CIMRGBColor","colorSpace":{"type":"CIMICCColorSpace","url":"Default RGB"},"values":[102,189,99,100]},"toColor":{"type":"CIMRGBColor","colorSpace":{"type":"CIMICCColorSpace","url":"Default RGB"},"values":[26,152,80,100]}},{"type":"CIMLinearContinuousColorRamp","colorSpace":{"type":"CIMICCColorSpace","url":"Default RGB"},"fromColor":{"type":"CIMRGBColor","colorSpace":{"type":"CIMICCColorSpace","url":"Default RGB"},"values":[26,152,80,100]},"toColor":{"type":"CIMRGBColor","colorSpace":{"type":"CIMICCColorSpace","url":"Default RGB"},"values":[0,104,55,100]}}],"weights":[0.10000000000000001,0.10000000000000001,0.10000000000000001,0.10000000000000001,0.10000000000000001,0.10000000000000001,0.10000000000000001,0.10000000000000001,0.10000000000000001,0.10000000000000001]},"field":"VALUE","hillshadeZFactor":1,"showInAscendingOrder":true,"numberFormat":{"type":"CIMNumericFormat","alignmentOption":"esriAlignLeft","alignmentWidth":12,"roundingOption":"esriRoundNumberOfDecimals","roundingValue":3,"useSeparator":true}},"attributeTable":{"type":"CIMRasterTable","displayField":"Value","editable":true}}]}</LayerFile></DataProperties></Esri></metadata>
