# Supplementary material for: Prioritizing areas for post-fire restoration in Greece using mixed-methods spatial analysis
Source: PLoS One. 2026 Jan 12;21(1):e0339998. doi: 10.1371/journal.pone.0339998 (PMC12795358; doi:10.1371/journal.pone.0339998)
Supplement: S3 File — (ZIP) [file pone.0339998.s009.zip › Palenova_Prioritisation_Minimal_data_set/repetitive_burns_reclas.tfw]

0.0044915764
0.0000000000
0.0000000000
-0.0044915764
19.6259431698
41.7514486177
