# Supplementary material for: Prioritizing areas for post-fire restoration in Greece using mixed-methods spatial analysis
Source: PLoS One. 2026 Jan 12;21(1):e0339998. doi: 10.1371/journal.pone.0339998 (PMC12795358; doi:10.1371/journal.pone.0339998)
Supplement: S3 File — (ZIP) [file pone.0339998.s009.zip › Palenova_Prioritisation_Minimal_data_set/slope_reclas_15.tif.aux.xml]

<PAMDataset>
  <Metadata>
    <MDI key="gp-lyrx">Yes</MDI>
  </Metadata>
  <PAMRasterBand band="1">
    <Histograms>
      <HistItem>
        <HistMin>0</HistMin>
        <HistMax>1</HistMax>
        <BucketCount>2</BucketCount>
        <IncludeOutOfRange>1</IncludeOutOfRange>
        <Approximate>0</Approximate>
        <HistCounts>138833560|67470659</HistCounts>
      </HistItem>
    </Histograms>
    <Metadata>
      <MDI key="STATISTICS_MAXIMUM">1</MDI>
      <MDI key="STATISTICS_MEAN">0.32704449442209</MDI>
      <MDI key="STATISTICS_MEDIAN">nan</MDI>
      <MDI key="STATISTICS_MINIMUM">0</MDI>
      <MDI key="STATISTICS_SKIPFACTORX">1</MDI>
      <MDI key="STATISTICS_SKIPFACTORY">1</MDI>
      <MDI key="STATISTICS_STDDEV">0.46913366342344</MDI>
    </Metadata>
  </PAMRasterBand>
</PAMDataset>
