# Supplementary material for: Prioritizing areas for post-fire restoration in Greece using mixed-methods spatial analysis
Source: PLoS One. 2026 Jan 12;21(1):e0339998. doi: 10.1371/journal.pone.0339998 (PMC12795358; doi:10.1371/journal.pone.0339998)
Supplement: S3 File — (ZIP) [file pone.0339998.s009.zip › Palenova_Prioritisation_Minimal_data_set/slope_reclas_reproj_15.tif.xml]

<?xml version="1.0" encoding="UTF-8"?>
<metadata xml:lang="en"><Esri><CreaDate>20250325</CreaDate><CreaTime>13313000</CreaTime><ArcGISFormat>1.0</ArcGISFormat><SyncOnce>FALSE</SyncOnce><DataProperties><lineage><Process ToolSource="c:\program files\arcgis\pro\Resources\ArcToolbox\toolboxes\Spatial Analyst Tools.tbx\Reclassify" Date="20250325" Time="133130">Reclassify Slope VALUE "0 15 0;15 84.846400 1" C:\Users\elpa22\Desktop\Prioritisation\output_data\slope_reclas_15.tif DATA</Process><Process ToolSource="c:\program files\arcgis\pro\Resources\ArcToolbox\toolboxes\Data Management Tools.tbx\ProjectRaster" Date="20250325" Time="142821">ProjectRaster slope_reclas_15.tif C:\Users\elpa22\Desktop\Prioritisation\output_data\slope_reclas_reproj_15.tif GEOGCS["GCS_WGS_1984",DATUM["D_WGS_1984",SPHEROID["WGS_1984",6378137.0,298.257223563]],PRIMEM["Greenwich",0.0],UNIT["Degree",0.0174532925199433]] "Nearest neighbor" "2.94374237304064E-04 2.94374237304064E-04" ETRS_1989_To_WGS_1984 # PROJCS["ETRS89_ETRS_LAEA",GEOGCS["GCS_ETRS_1989",DATUM["D_ETRS_1989",SPHEROID["GRS_1980",6378137.0,298.257222101]],PRIMEM["Greenwich",0.0],UNIT["Degree",0.0174532925199433]],PROJECTION["Lambert_Azimuthal_Equal_Area"],PARAMETER["false_easting",4321000.0],PARAMETER["false_northing",3210000.0],PARAMETER["central_meridian",10.0],PARAMETER["latitude_of_origin",52.0],UNIT["Meter",1.0]] NO_VERTICAL</Process></lineage><LayerFile>{"type":"CIMLayerDocument","version":"2.9.0","build":32739,"layers":["CIMPATH=slope_15/slope_reclas_15_tif.xml"],"layerDefinitions":[{"type":"CIMRasterLayer","name":"slope_reclas_15.tif","uRI":"CIMPATH=slope_15/slope_reclas_15_tif.xml","sourceModifiedTime":{"type":"TimeInstant"},"useSourceMetadata":true,"description":"slope_reclas_15.tif","layerElevation":{"type":"CIMLayerElevationSurface","mapElevationID":"{70D78AC6-303B-4C82-9854-457C13C90010}"},"expanded":true,"layerType":"Operational","showLegends":true,"visibility":true,"displayCacheType":"Permanent","maxDisplayCacheAge":5,"showPopups":true,"serviceLayerID":-1,"refreshRate":-1,"refreshRateUnit":"esriTimeUnitsSeconds","blendingMode":"Alpha","allowDrapingOnIntegratedMesh":true,"dataConnection":{"type":"CIMStandardDataConnection","workspaceConnectionString":"DATABASE=..\\..\\..\\..\\Desktop\\Prioritisation\\output_data","workspaceFactory":"Raster","dataset":"slope_reclas_15.tif","datasetType":"esriDTRasterDataset"},"colorizer":{"type":"CIMRasterUniqueValueColorizer","resamplingType":"NearestNeighbor","fieldName":"Value","groups":[{"type":"CIMRasterUniqueValueGroup","classes":[{"type":"CIMRasterUniqueValueClass","values":["0"],"label":"0","color":{"type":"CIMRGBColor","values":[208,199,80,100]}},{"type":"CIMRasterUniqueValueClass","values":["1"],"label":"1","color":{"type":"CIMRGBColor","values":[154,94,244,100]}}],"heading":"Value"}],"colorRamp":{"type":"CIMRandomHSVColorRamp","colorSpace":{"type":"CIMICCColorSpace","url":"Default RGB"},"maxH":360,"minS":33,"maxS":66,"minV":50,"maxV":99,"minAlpha":100,"maxAlpha":100}},"attributeTable":{"type":"CIMRasterTable","displayField":"Value","editable":true}}]}</LayerFile><itemProps><itemName Sync="TRUE">slope_reclas_reproj_15.tif</itemName><itemLocation><linkage Sync="TRUE">file://C:\Users\elpa22\Desktop\Prioritisation\output_data\slope_reclas_reproj_15.tif</linkage><protocol Sync="TRUE">Local Area Network</protocol></itemLocation><imsContentType Sync="TRUE">002</imsContentType><nativeExtBox><westBL Sync="TRUE">18.693309</westBL><eastBL Sync="TRUE">30.148883</eastBL><southBL Sync="TRUE">33.550881</southBL><northBL Sync="TRUE">42.933176</northBL><exTypeCode Sync="TRUE">1</exTypeCode></nativeExtBox></itemProps><coordRef><type Sync="TRUE">Geographic</type><geogcsn Sync="TRUE">GCS_WGS_1984</geogcsn><csUnits Sync="TRUE">Angular Unit: Degree (0.017453)</csUnits><peXml Sync="TRUE">&lt;GeographicCoordinateSystem xsi:type='typens:GeographicCoordinateSystem' xmlns:xsi='http://www.w3.org/2001/XMLSchema-instance' xmlns:xs='http://www.w3.org/2001/XMLSchema' xmlns:typens='http://www.esri.com/schemas/ArcGIS/2.9.0'&gt;&lt;WKT&gt;GEOGCS[&amp;quot;GCS_WGS_1984&amp;quot;,DATUM[&amp;quot;D_WGS_1984&amp;quot;,SPHEROID[&amp;quot;WGS_1984&amp;quot;,6378137.0,298.257223563]],PRIMEM[&amp;quot;Greenwich&amp;quot;,0.0],UNIT[&amp;quot;Degree&amp;quot;,0.0174532925199433],AUTHORITY[&amp;quot;EPSG&amp;quot;,4326]]&lt;/WKT&gt;&lt;XOrigin&gt;-400&lt;/XOrigin&gt;&lt;YOrigin&gt;-400&lt;/YOrigin&gt;&lt;XYScale&gt;11258999068426.238&lt;/XYScale&gt;&lt;ZOrigin&gt;-100000&lt;/ZOrigin&gt;&lt;ZScale&gt;10000&lt;/ZScale&gt;&lt;MOrigin&gt;-100000&lt;/MOrigin&gt;&lt;MScale&gt;10000&lt;/MScale&gt;&lt;XYTolerance&gt;8.983152841195215e-09&lt;/XYTolerance&gt;&lt;ZTolerance&gt;0.001&lt;/ZTolerance&gt;&lt;MTolerance&gt;0.001&lt;/MTolerance&gt;&lt;HighPrecision&gt;true&lt;/HighPrecision&gt;&lt;LeftLongitude&gt;-180&lt;/LeftLongitude&gt;&lt;WKID&gt;4326&lt;/WKID&gt;&lt;LatestWKID&gt;4326&lt;/LatestWKID&gt;&lt;/GeographicCoordinateSystem&gt;</peXml></coordRef><RasterProperties><General><PixelDepth Sync="TRUE">8</PixelDepth><HasColormap Sync="TRUE">FALSE</HasColormap><CompressionType Sync="TRUE">LZW</CompressionType><NumBands Sync="TRUE">1</NumBands><Format Sync="TRUE">TIFF</Format><HasPyramids Sync="TRUE">TRUE</HasPyramids><SourceType Sync="TRUE">discrete</SourceType><PixelType Sync="TRUE">signed integer</PixelType><NoDataValue Sync="TRUE">-128</NoDataValue></General></RasterProperties></DataProperties><SyncDate>20250325</SyncDate><SyncTime>14282100</SyncTime><ModDate>20250325</ModDate><ModTime>14282100</ModTime></Esri><dataIdInfo><envirDesc Sync="TRUE">Microsoft Windows 10 Version 10.0 (Build 22621) ; Esri ArcGIS 12.9.0.32739</envirDesc><dataLang><languageCode value="eng" Sync="TRUE"></languageCode><countryCode value="GBR" Sync="TRUE"></countryCode></dataLang><idCitation><resTitle Sync="TRUE">slope_reclas_reproj_15.tif</resTitle><presForm><PresFormCd value="005" Sync="TRUE"></PresFormCd></presForm></idCitation><spatRpType><SpatRepTypCd value="002" Sync="TRUE"></SpatRepTypCd></spatRpType><dataExt><geoEle><GeoBndBox esriExtentType="search"><exTypeCode Sync="TRUE">1</exTypeCode><westBL Sync="TRUE">18.693309</westBL><eastBL Sync="TRUE">30.148883</eastBL><northBL Sync="TRUE">42.933176</northBL><southBL Sync="TRUE">33.550881</southBL></GeoBndBox></geoEle></dataExt></dataIdInfo><mdLang><languageCode value="eng" Sync="TRUE"></languageCode><countryCode value="GBR" Sync="TRUE"></countryCode></mdLang><mdChar><CharSetCd value="004" Sync="TRUE"></CharSetCd></mdChar><distInfo><distFormat><formatName Sync="TRUE">Raster Dataset</formatName></distFormat></distInfo><mdHrLv><ScopeCd value="005" Sync="TRUE"></ScopeCd></mdHrLv><mdHrLvName Sync="TRUE">dataset</mdHrLvName><refSysInfo><RefSystem><refSysID><identCode code="4326" Sync="TRUE"></identCode><idCodeSpace Sync="TRUE">EPSG</idCodeSpace><idVersion Sync="TRUE">6.2(3.0.1)</idVersion></refSysID></RefSystem></refSysInfo><spatRepInfo><Georect><cellGeo><CellGeoCd Sync="TRUE" value="002"></CellGeoCd></cellGeo><numDims Sync="TRUE">2</numDims><tranParaAv Sync="TRUE">1</tranParaAv><chkPtAv Sync="TRUE">0</chkPtAv><cornerPts><pos Sync="TRUE">18.693309 33.550881</pos></cornerPts><cornerPts><pos Sync="TRUE">18.693309 42.933176</pos></cornerPts><cornerPts><pos Sync="TRUE">30.148883 42.933176</pos></cornerPts><cornerPts><pos Sync="TRUE">30.148883 33.550881</pos></cornerPts><centerPt><pos Sync="TRUE">24.421096 38.242028</pos></centerPt><axisDimension type="002"><dimSize Sync="TRUE">38915</dimSize><dimResol><value Sync="TRUE" uom="deg">0.000294</value></dimResol></axisDimension><axisDimension type="001"><dimSize Sync="TRUE">31872</dimSize><dimResol><value Sync="TRUE" uom="deg">0.000294</value></dimResol></axisDimension><ptInPixel><PixOrientCd Sync="TRUE" value="001"></PixOrientCd></ptInPixel></Georect></spatRepInfo><eainfo><detailed Name="slope_reclas_reproj_15.tif.vat"><enttyp><enttypl Sync="TRUE">slope_reclas_reproj_15.tif.vat</enttypl><enttypt Sync="TRUE">Table</enttypt><enttypc Sync="TRUE">2</enttypc></enttyp><attr><attrlabl Sync="TRUE">OID</attrlabl><attalias Sync="TRUE">OID</attalias><attrtype Sync="TRUE">OID</attrtype><attwidth Sync="TRUE">4</attwidth><atprecis Sync="TRUE">0</atprecis><attscale Sync="TRUE">0</attscale><attrdef Sync="TRUE">Internal feature number.</attrdef><attrdefs Sync="TRUE">Esri</attrdefs><attrdomv><udom Sync="TRUE">Sequential unique whole numbers that are automatically generated.</udom></attrdomv></attr><attr><attrlabl Sync="TRUE">Value</attrlabl><attalias Sync="TRUE">Value</attalias><attrtype Sync="TRUE">Integer</attrtype><attwidth Sync="TRUE">10</attwidth><atprecis Sync="TRUE">10</atprecis><attscale Sync="TRUE">0</attscale></attr><attr><attrlabl Sync="TRUE">Count</attrlabl><attalias Sync="TRUE">Count</attalias><attrtype Sync="TRUE">Double</attrtype><attwidth Sync="TRUE">19</attwidth><atprecis Sync="TRUE">0</atprecis><attscale Sync="TRUE">0</attscale></attr></detailed></eainfo><contInfo><ImgDesc><contentTyp><ContentTypCd Sync="TRUE" value="002"></ContentTypCd></contentTyp><covDim><Band><dimDescrp Sync="TRUE">Band_1</dimDescrp><maxVal Sync="TRUE">1.000000</maxVal><minVal Sync="TRUE">0.000000</minVal><bitsPerVal Sync="TRUE">8</bitsPerVal><valUnit><UOM type="length"></UOM></valUnit></Band></covDim></ImgDesc></contInfo><mdDateSt Sync="TRUE">20250325</mdDateSt></metadata>
